# Supplementary material for: Expression Quantitative Trait Methylation Analysis Identifies Whole Blood Molecular Footprint in Fetal Alcohol Spectrum Disorder (FASD)
Source: Int J Mol Sci. 2023 Apr 1;24(7):6601. doi: 10.3390/ijms24076601 (PMC10095438; doi:10.3390/ijms24076601)
Supplement: Supplementary file 1 [file ijms-24-06601-s001.zip]

Archive with 8 entries (8 files):
- FASD_SupplementaryFigureS1.tiff
- FASD_SupplementaryFigureS2.tiff
- FASD_SupplementaryFigureS3.tiff
- FASD_SupplementaryFigureS4.tiff
- FASD_SupplementaryFigureS5.tiff
- FASD_SupplementaryFile1_130223.docx
- FASD_SupplementaryTableS1_010223.xlsx
- legend.docx
