# Supplementary material for: Expression Quantitative Trait Methylation Analysis Identifies Whole Blood Molecular Footprint in Fetal Alcohol Spectrum Disorder (FASD)
Source: Int J Mol Sci. 2023 Apr 1;24(7):6601. doi: 10.3390/ijms24076601 (PMC10095438; doi:10.3390/ijms24076601)
Supplement: Supplementary file 1 [file ijms-24-06601-s001.zip › FASD_SupplementaryTableS1_010223.xlsx]

## Sheet: 1. DMP, FDR<0.05
FDR_Top2000-Discovery_Cobben-2016	Probe_ID	logFC	t	P.Value	adj.P.Val	B	Delta	chr	pos	strand	Gene_Name	Probe_rs	Probe_maf	CpG_rs	CpG_maf	SBE_rs	SBE_maf	Islands_Name	Relation_to_Island	UCSC_RefGene_Name	UCSC_RefGene_Group
0.000748071	cg18420599	0.123094	6.91605	5.53296e-09	0.00237492	9.30449	0.138143	chr18	32173206	+	DTNA	NA	NA	NA	NA	NA	NA		OpenSea	DTNA;DTNA;DTNA;DTNA	TSS200;5'UTR;5'UTR;5'UTR
0.0146333	cg01899253	0.111014	6.59371	1.8487e-08	0.00307624	8.10229	0.140842	chr13	29070056	+		NA	NA	NA	NA	NA	NA	chr13:29067788-29069977	S_Shore	FLT1;FLT1;FLT1;FLT1	TSS1500;TSS1500;TSS1500;TSS1500
0.00348536	cg03792653	-0.115118	-6.50742	2.55189e-08	0.00307624	7.78141	-0.0990281	chr20	36661448	-	TTI1	NA	NA	NA	NA	NA	NA	chr20:36661834-36662495	N_Shore	RPRD1B;KIAA0406	TSS1500;5'UTR
0.00246592	cg26530706	0.180331	6.47625	2.86674e-08	0.00307624	7.66565	0.185561	chr18	32173093	-	DTNA	NA	NA	NA	NA	NA	NA		OpenSea	DTNA;DTNA;DTNA;DTNA	TSS200;5'UTR;5'UTR;5'UTR
0.0312693	cg22775123	0.0875068	6.28805	5.78123e-08	0.00337387	6.96817	0.0864129	chr6	39761595	+	DAAM2	NA	NA	NA	NA	NA	NA	chr6:39760066-39760426	S_Shore	DAAM2	5'UTR
0.000707653	cg04180046	0.139932	6.239	6.93824e-08	0.00337387	6.78691	0.128095	chr7	45002736	+	MYO1G	NA	NA	NA	NA	NA	NA	chr7:45002111-45002845	Island	MYO1G	Body
0.0057698	cg20791007	0.0519205	6.23047	7.16185e-08	0.00337387	6.7554	0.0513458	chr1	150229443	-	RP4-790G17.7	NA	NA	NA	NA	NA	NA		OpenSea	CA14	TSS1500
0.0314169	cg10867349	0.123348	6.18271	8.55255e-08	0.00337387	6.57915	0.0816485	chr14	88793741	-		NA	NA	NA	NA	NA	NA	chr14:88792904-88793324	S_Shore	KCNK10	TSS1500
0.0104486	cg15610027	0.137605	6.16704	9.06509e-08	0.00337387	6.52136	0.154265	chr18	32173227	+	DTNA	NA	NA	NA	NA	NA	NA		OpenSea	DTNA;DTNA;DTNA;DTNA	TSS200;5'UTR;5'UTR;5'UTR
#N/A	cg03382250	0.13109	6.16625	9.09149e-08	0.00337387	6.51847	0.100069	chr11	126471892	-	KIRREL3,KIRREL3-AS1	NA	NA	NA	NA	NA	NA		OpenSea	KIRREL3;KIRREL3	Body;Body
0.000750729	cg25716623	0.0362584	6.16195	9.23798e-08	0.00337387	6.5026	0.0245583	chr15	89921845	+	LINC00925	rs28703597	0.042427	NA	NA	NA	NA	chr15:89920793-89922768	Island	LOC254559	Body
0.000841118	cg15945287	0.112791	6.13503	1.02085e-07	0.00337387	6.40343	0.125463	chr17	53809462	-	TMEM100	NA	NA	NA	NA	NA	NA		OpenSea	TMEM100;TMEM100	1stExon;5'UTR
0.0012903	cg05697249	0.076467	6.13255	1.03027e-07	0.00337387	6.3943	0.0707089	chr11	111789693	-	CRYAB,HSPB2-C11orf52,C11orf52	NA	NA	NA	NA	NA	NA		OpenSea	C11orf52;C11orf52	1stExon;5'UTR
0.00405298	cg26649096	0.0756151	6.11127	1.11487e-07	0.00337387	6.31597	0.0568201	chr2	12454131	+	AC096559.1	NA	NA	NA	NA	NA	NA		OpenSea
0.0919988	cg15257836	0.169499	6.09618	1.17904e-07	0.00337387	6.26044	0.134757	chr17	1133706	-		NA	NA	NA	NA	NA	NA	chr17:1133496-1133753	Island
0.00302428	cg24613558	0.0881794	6.0105	1.61928e-07	0.00434405	5.94567	0.0633152	chr17	65471347	-	PITPNC1	NA	NA	NA	NA	NA	NA		OpenSea	PITPNC1;PITPNC1	Body;Body
0.0133419	cg06168149	0.080126	5.97763	1.82849e-07	0.00459501	5.82518	0.07326	chr12	50497778	-	GPD1	NA	NA	NA	NA	NA	NA		OpenSea	GPD1	TSS200
0.000261095	cg01620785	-0.06771	-5.96344	1.92693e-07	0.00459501	5.77319	-0.0555201	chr2	27436111	+	ATRAID	NA	NA	NA	NA	NA	NA	chr2:27434432-27435720	S_Shore	SLC5A6;C2orf28;SLC5A6;C2orf28;C2orf28	TSS1500;Body;TSS1500;5'UTR;Body
0.00567171	cg01862363	0.236264	5.88558	2.56837e-07	0.00580225	5.48841	0.235683	chr17	8928028	-	NTN1	NA	NA	NA	NA	NA	NA	chr17:8924167-8926920	S_Shore	NTN1	Body
0.00128423	cg12984948	0.0820559	5.86856	2.73464e-07	0.00586899	5.42627	0.0690062	chr12	76283091	+	RP11-114H23.1	NA	NA	NA	NA	NA	NA		OpenSea
0.0244444	cg15507334	0.11181	5.84152	3.02109e-07	0.00617499	5.3276	0.0908487	chr10	14372913	-	FRMD4A	NA	NA	NA	NA	NA	NA		OpenSea	FRMD4A	TSS200
#N/A	cg17177632	0.047741	5.80549	3.4494e-07	0.00672529	5.19631	0.0309368	chr2	131512961	+	AC140481.8	NA	NA	NA	NA	NA	NA	chr2:131513363-131514183	N_Shore	FAM123C;FAM123C;FAM123C;FAM123C	TSS1500;TSS200;TSS1500;TSS1500
0.131165	cg14498745	0.062188	5.79359	3.60368e-07	0.00672529	5.15299	0.0534908	chr7	142638303	+	KEL	NA	NA	NA	NA	NA	NA		OpenSea	KEL	3'UTR
0.0127429	cg11226562	-0.0871352	-5.73299	4.502e-07	0.00777065	4.93271	-0.0842768	chr10	65280795	-		NA	NA	NA	NA	NA	NA	chr10:65280870-65282030	N_Shore	REEP3	TSS1500
0.00281102	cg12608507	-0.0775883	-5.72007	4.72039e-07	0.00777065	4.88584	-0.0582408	chr2	207025477	+	EEF1B2	NA	NA	NA	NA	NA	NA	chr2:207023910-207024981	S_Shore	EEF1B2;EEF1B2;SNORD51;NDUFS1;SNORA41;EEF1B2	Body;Body;TSS1500;TSS1500;TSS1500;Body
0.00297545	cg14736365	0.130285	5.71314	4.84182e-07	0.00777065	4.86071	0.07572	chr5	173947646	+	RP11-267A15.1	NA	NA	NA	NA	NA	NA		OpenSea
0.0196705	cg19426731	-0.0373254	-5.71056	4.88798e-07	0.00777065	4.85133	-0.0276488	chr19	49992527	+	RPL13A	NA	NA	NA	NA	NA	NA	chr19:49990435-49990965	S_Shore	RPL13AP5;SNORD33;SNORD32A;RPL13A	Body;TSS1500;TSS1500;Body
0.0609699	cg15478483	0.0978341	5.67096	5.65114e-07	0.00850431	4.70783	0.0919	chr6	111936529	-		NA	NA	NA	NA	NA	NA		OpenSea
0.146579	cg05856321	0.335472	5.66642	5.74573e-07	0.00850431	4.69141	0.276414	chr17	1133546	-		NA	NA	NA	NA	NA	NA	chr17:1133496-1133753	Island
0.041792	cg12484738	-0.0598377	-5.6261	6.65894e-07	0.00952744	4.54558	-0.0503605	chr10	65280766	-		NA	NA	NA	NA	NA	NA	chr10:65280870-65282030	N_Shore	REEP3	TSS1500
0.00029924	cg10646368	0.0615308	5.57507	8.02287e-07	0.0108552	4.36143	0.0634571	chr15	83974335	-	RP11-382A20.4	NA	NA	NA	NA	NA	NA		OpenSea
0.072269	cg09126636	0.0515739	5.57269	8.09274e-07	0.0108552	4.35286	0.0275434	chr1	113265753	-	FAM19A3	NA	NA	NA	NA	NA	NA	chr1:113265573-113265787	Island	FAM19A3;FAM19A3	Body;Body
0.00212943	cg02481697	0.159735	5.5294	9.47557e-07	0.0123249	4.19703	0.159379	chr17	8928012	-	NTN1	NA	NA	NA	NA	NA	NA	chr17:8924167-8926920	S_Shore	NTN1	Body
0.0780332	cg11869628	0.0821983	5.50775	1.02526e-06	0.0129434	4.11921	0.0768031	chr15	83240788	+	CPEB1	NA	NA	rs114511543	0.012598	NA	NA		OpenSea	CPEB1;CPEB1;CPEB1;CPEB1	TSS1500;TSS1500;TSS1500;Body
0.0500706	cg22340508	0.166076	5.48541	1.11202e-06	0.0136147	4.03901	0.135733	chr19	22891978	+	CTC-457E21.9,CTC-451A6.5	NA	NA	NA	NA	NA	NA	chr19:22891846-22892071	Island
#N/A	cg25879142	0.135367	5.47812	1.14187e-06	0.0136147	4.01286	0.120857	chr7	4671391	+		NA	NA	NA	NA	NA	NA		OpenSea
0.093386	cg11927233	-0.0718931	-5.46363	1.2036e-06	0.0139628	3.96089	-0.0498571	chr5	170816542	+	NPM1	NA	NA	NA	NA	NA	NA	chr5:170814447-170815655	S_Shore	NPM1;NPM1;NPM1	Body;Body;Body
0.00104184	cg15166296	0.109593	5.43888	1.31671e-06	0.0146895	3.87226	0.0806453	chr12	81101022	+		NA	NA	NA	NA	NA	NA	chr12:81102034-81102716	N_Shore	MYF6	TSS1500
3.50883e-05	cg21429551	-0.155617	-5.42351	1.39218e-06	0.0146895	3.81727	-0.0953706	chr7	30635762	+	GARS	NA	NA	NA	NA	NA	NA	chr7:30634124-30635058	S_Shore	GARS	Body
0.0320837	cg25540816	-0.0878615	-5.42289	1.39533e-06	0.0146895	3.81504	-0.0769435	chr5	148928885	-	CSNK1A1	NA	NA	NA	NA	NA	NA	chr5:148930249-148931244	N_Shore	CSNK1A1;CSNK1A1	Body;Body
#N/A	cg14034325	-0.0774218	-5.41885	1.41591e-06	0.0146895	3.8006	-0.107284	chr10	43891459	-	HNRNPF	NA	NA	NA	NA	NA	NA	chr10:43891546-43892917	N_Shore	HNRNPF;HNRNPF;HNRNPF;HNRNPF;HNRNPF;HNRNPF	5'UTR;5'UTR;5'UTR;5'UTR;5'UTR;5'UTR
0.122417	cg13713922	0.136603	5.41426	1.43967e-06	0.0146895	3.78418	0.151099	chr2	121625577	-	GLI2	NA	NA	NA	NA	NA	NA	chr2:121624827-121625209	S_Shore	GLI2	Body
0.00592018	cg26711820	0.0700299	5.40821	1.47158e-06	0.0146895	3.76255	0.0452079	chr12	81101689	+	MYF6	NA	NA	NA	NA	NA	NA	chr12:81102034-81102716	N_Shore	MYF6	1stExon
#N/A	cg22481643	-0.0240854	-5.38603	1.59462e-06	0.015556	3.68336	-0.00402857	chr3	99572936	+	CMSS1,FILIP1L	NA	NA	NA	NA	NA	NA		OpenSea	C3orf26;FILIP1L;MIR548G;FILIP1L;FILIP1L	Body;Body;Body;5'UTR;Body
0.0138035	cg24061125	0.0607653	5.37668	1.64947e-06	0.015561	3.65001	0.0577503	chr14	97165167	+		NA	NA	NA	NA	NA	NA		OpenSea
0.151271	cg16832407	0.0780197	5.36798	1.70218e-06	0.015561	3.61899	0.0779983	chr9	73736539	-	TRPM3	rs59612871	0.104205	NA	NA	NA	NA		OpenSea	TRPM3	TSS200
#N/A	cg07464674	0.0701735	5.36333	1.73109e-06	0.015561	3.60239	0.0554719	chr17	6358363	+	PITPNM3	NA	NA	NA	NA	NA	NA	chr17:6358414-6358955	N_Shore	PITPNM3;PITPNM3	3'UTR;3'UTR
#N/A	cg01549315	0.107001	5.36172	1.74119e-06	0.015561	3.59665	0.0632119	chr5	3589702	+		NA	NA	NA	NA	NA	NA	chr5:3590644-3592000	N_Shore
0.00349686	cg24210717	0.0794262	5.35618	1.7764e-06	0.015561	3.57692	0.0691594	chr12	50497827	+	GPD1	NA	NA	NA	NA	NA	NA		OpenSea	GPD1;GPD1	5'UTR;1stExon
0.142593	cg15124926	0.14205	5.34229	1.8678e-06	0.0160344	3.52746	0.0867106	chr11	102702624	-	WTAPP1	NA	NA	NA	NA	NA	NA		OpenSea
0.00796942	cg20025963	-0.0446491	-5.32212	2.00887e-06	0.0165989	3.4557	-0.0298979	chr17	79894795	-	PYCR1	NA	NA	NA	NA	NA	NA	chr17:79894668-79895533	Island	PYCR1;PYCR1;PYCR1;PYCR1	1stExon;5'UTR;1stExon;5'UTR
0.0221902	cg05415308	0.0690396	5.32184	2.0109e-06	0.0165989	3.4547	0.0596614	chr15	71406783	-	THSD4,CT62	NA	NA	NA	NA	NA	NA	chr15:71407656-71408498	N_Shore	CT62	5'UTR
0.0213646	cg21918313	0.147013	5.31531	2.05889e-06	0.0166743	3.43146	0.12968	chr2	73496203	-	FBXO41	NA	NA	NA	NA	NA	NA	chr2:73495920-73496910	Island	FBXO41	Body
0.00266295	cg04613258	0.059515	5.29443	2.21981e-06	0.0176447	3.35731	0.0578664	chr17	47589594	+	NGFR,RP5-1029K10.2	NA	NA	NA	NA	NA	NA	chr17:47590142-47590415	N_Shore	NGFR	Body
#N/A	cg07218647	0.083011	5.27574	2.3744e-06	0.0185303	3.291	0.0781632	chr2	121338498	+		NA	NA	NA	NA	NA	NA	chr2:121334308-121334801	S_Shelf
0.0869092	cg25184724	0.0486923	5.26845	2.43751e-06	0.0186832	3.26516	0.0410727	chr7	31026679	+	GHRHR	NA	NA	NA	NA	NA	NA		OpenSea
0.0333749	cg18569141	-0.0698652	-5.26157	2.49857e-06	0.0188152	3.24079	-0.0389622	chr15	90727995	-	SEMA4B	NA	NA	NA	NA	NA	NA	chr15:90727879-90728570	Island	SEMA4B	TSS200
0.0320669	cg16585946	0.0629497	5.24492	2.65282e-06	0.0196309	3.1818	0.0527933	chr1	6831719	+		NA	NA	NA	NA	NA	NA		OpenSea
#N/A	cg00495988	0.130995	5.23681	2.73123e-06	0.0196309	3.15312	0.103875	chr2	220348803	+	SPEG,AC053503.11	NA	NA	NA	NA	NA	NA	chr2:220348955-220349784	N_Shore	SPEG	Body
0.0067071	cg13064789	0.0743706	5.23093	2.78959e-06	0.0196309	3.13231	0.0618424	chr1	153762564	-		NA	NA	NA	NA	NA	NA		OpenSea
0.00317094	cg20003638	0.0769844	5.23054	2.79345e-06	0.0196309	3.13095	0.0493571	chr20	44687730	-	SLC12A5	NA	NA	NA	NA	NA	NA	chr20:44685771-44687610	S_Shore	SLC12A5;SLC12A5	3'UTR;3'UTR
#N/A	cg09627567	0.0571185	5.22637	2.83556e-06	0.0196309	3.11622	0.0414014	chr16	86457327	-		NA	NA	NA	NA	NA	NA		OpenSea
0.151271	cg08968222	0.0493072	5.20287	3.08508e-06	0.0209789	3.0332	0.0284157	chr10	61123090	+		NA	NA	NA	NA	NA	NA	chr10:61122306-61122536	S_Shore	FAM13C;FAM13C;FAM13C;FAM13C	TSS1500;TSS1500;TSS1500;TSS1500
0.0609382	cg25464840	0.0939203	5.19896	3.12866e-06	0.0209789	3.0194	0.0843988	chr10	14372910	-	FRMD4A	NA	NA	NA	NA	NA	NA		OpenSea	FRMD4A	TSS200
0.00260722	cg15130459	-0.0678795	-5.1947	3.1769e-06	0.0209789	3.00434	-0.0622217	chr5	40834228	-	RPL37	rs11749955	0.054845	NA	NA	NA	NA	chr5:40835241-40835873	N_Shore	SNORD72;RPL37	TSS1500;Body
#N/A	cg23655769	0.133953	5.18783	3.25602e-06	0.0211756	2.98013	0.118628	chr7	56358512	-	RP11-700P18.1	NA	NA	NA	NA	NA	NA	chr7:56355508-56355798	S_Shelf
#N/A	cg06530563	0.0305932	5.18213	3.32319e-06	0.0212899	2.96004	0.0179204	chr12	115132889	-		NA	NA	NA	NA	NA	NA	chr12:115135925-115136350	N_Shelf
0.00302428	cg16449012	0.0755319	5.17203	3.44571e-06	0.0217501	2.92442	0.0820543	chr4	17781880	+	FAM184B	NA	NA	NA	NA	NA	NA	chr4:17782642-17783624	N_Shore	FAM184B	Body
#N/A	cg04509542	0.0557924	5.1548	3.6649e-06	0.0227524	2.86376	0.0412698	chr11	29358540	+	RP11-460B17.3	rs77540987	0.018298	NA	NA	NA	NA		OpenSea
#N/A	cg08647349	0.05624	5.15134	3.7105e-06	0.0227524	2.85159	0.0387348	chr1	7439692	+	CAMTA1	NA	NA	NA	NA	NA	NA		OpenSea	CAMTA1	Body
#N/A	cg24060040	0.0520804	5.13813	3.88991e-06	0.0231999	2.80516	0.0360295	chr19	5802267	+		NA	NA	NA	NA	NA	NA	chr19:5802234-5802569	Island
#N/A	cg03465652	0.0980006	5.13801	3.89159e-06	0.0231999	2.80473	0.107402	chr2	121625735	+	GLI2	NA	NA	NA	NA	NA	NA	chr2:121624827-121625209	S_Shore	GLI2	Body
3.44659e-05	cg03068497	-0.129107	-5.12816	4.0311e-06	0.0237024	2.7701	-0.0770925	chr7	30635838	-	GARS	NA	NA	NA	NA	NA	NA	chr7:30634124-30635058	S_Shore	GARS	Body
0.0150543	cg04459939	0.0767798	5.12368	4.09608e-06	0.023759	2.75437	0.0562436	chr15	90291141	-		rs28625357	0.47594	NA	NA	NA	NA	chr15:90293221-90294733	N_Shelf
0.00231282	cg03986858	0.0492152	5.10737	4.34165e-06	0.0237643	2.69713	0.0287232	chr4	41879651	-	LINC00682	NA	NA	NA	NA	NA	NA	chr4:41880224-41880500	N_Shore
0.0197438	cg20595752	0.120383	5.10384	4.39672e-06	0.0237643	2.68474	0.106803	chr6	35458416	-	TEAD3	NA	NA	NA	NA	NA	NA	chr6:35453776-35454435	S_Shelf	TEAD3	5'UTR
0.0222909	cg22792461	-0.141459	-5.10348	4.40226e-06	0.0237643	2.6835	-0.116209	chr10	97850322	+		NA	NA	NA	NA	NA	NA	chr10:97849568-97850095	S_Shore
0.0376776	cg07720188	0.062311	5.10307	4.40876e-06	0.0237643	2.68205	0.0645656	chr13	24144483	+		NA	NA	NA	NA	NA	NA		OpenSea	TNFRSF19	TSS1500
#N/A	cg02000253	0.0492293	5.0998	4.46049e-06	0.0237643	2.67059	0.0703396	chr19	13107687	+	NFIX	NA	NA	NA	NA	NA	NA	chr19:13106817-13107688	Island	NFIX	Body
0.0600643	cg18848419	0.085647	5.09947	4.46568e-06	0.0237643	2.66944	0.0978689	chr18	11850153	+	GNAL	NA	NA	NA	NA	NA	NA	chr18:11851209-11852122	N_Shore	CHMP1B;GNAL;GNAL;GNAL	TSS1500;Body;Body;Body
0.00739416	cg04089901	-0.050545	-5.09574	4.52558e-06	0.0237643	2.65635	0.0154853	chr7	7557590	-	COL28A1	NA	NA	NA	NA	NA	NA		OpenSea	COL28A1	Body
#N/A	cg27529555	0.0889307	5.09485	4.53991e-06	0.0237643	2.65324	0.0626133	chr1	205325859	-	KLHDC8A	NA	NA	NA	NA	NA	NA		OpenSea	KLHDC8A;KLHDC8A	5'UTR;1stExon
0.000748071	cg21401642	0.074401	5.08582	4.68848e-06	0.0242091	2.62159	0.0786165	chr4	174421114	+		NA	NA	NA	NA	NA	NA	chr4:174421347-174421559	N_Shore
#N/A	cg08299063	0.0440653	5.07959	4.79374e-06	0.0242091	2.59977	0.0320954	chr6	28677698	-		NA	NA	NA	NA	NA	NA		OpenSea
0.0818992	cg19331221	-0.0477984	-5.07876	4.80785e-06	0.0242091	2.59688	-0.0427191	chr15	90728027	-	SEMA4B	NA	NA	NA	NA	NA	NA	chr15:90727879-90728570	Island	SEMA4B	TSS200
#N/A	cg14301024	0.0747271	5.07628	4.85049e-06	0.0242091	2.58821	0.0693611	chr2	114048932	+		NA	NA	rs114680125	0.014335	NA	NA	chr2:114048828-114049055	Island	LOC440839	Body
#N/A	cg14543255	0.0925524	5.06477	5.05351e-06	0.0248765	2.54792	0.0634001	chr17	8905775	-		NA	NA	NA	NA	NA	NA	chr17:8906236-8908080	N_Shore
0.0100429	cg14598213	0.0525073	5.06219	5.10011e-06	0.0248765	2.5389	0.0497139	chr17	47585745	+	NGFR,RP5-1029K10.2	NA	NA	NA	NA	NA	NA	chr17:47583606-47584058	S_Shore	NGFR	Body
3.03942e-05	cg20893180	0.111008	5.05635	5.2071e-06	0.025113	2.5185	0.124109	chr8	36957379	-		rs1111119	0.015191	NA	NA	NA	NA		OpenSea
0.00824943	cg11025974	0.0833854	5.03714	5.57519e-06	0.0265894	2.45141	0.0659783	chr2	152830521	-	CACNB4	NA	NA	NA	NA	NA	NA		OpenSea	CACNB4;CACNB4;CACNB4;CACNB4	Body;Body;Body;TSS200
0.0553336	cg19320294	0.0601952	5.03157	5.68669e-06	0.0267975	2.43196	0.0564075	chr1	150229871	-	CA14	NA	NA	NA	NA	NA	NA		OpenSea	CA14	TSS1500
#N/A	cg16255156	0.0617031	5.02737	5.77218e-06	0.0267975	2.41731	0.0232115	chr1	113265709	+	FAM19A3	NA	NA	NA	NA	NA	NA	chr1:113265573-113265787	Island	FAM19A3;FAM19A3	Body;Body
0.0179258	cg08287724	-0.149229	-5.02572	5.80612e-06	0.0267975	2.41155	-0.122941	chr21	35832141	-	KCNE1	NA	NA	NA	NA	NA	NA	chr21:35831697-35832365	Island	KCNE1;KCNE1;KCNE1	5'UTR;TSS1500;TSS1500
0.00541219	cg22257374	-0.0385883	-5.0205	5.91465e-06	0.027008	2.39337	-0.0322303	chr3	15139756	-	ZFYVE20	NA	NA	NA	NA	NA	NA	chr3:15140035-15140890	N_Shore	ZFYVE20	5'UTR
#N/A	cg04415610	0.0668679	5.01522	6.02653e-06	0.0272292	2.37497	0.0568995	chr13	36432082	+	DCLK1	NA	NA	NA	NA	NA	NA		OpenSea	MIR548F5;DCLK1	Body;Body
#N/A	cg08649360	-0.0541477	-5.00991	6.14136e-06	0.027311	2.35643	-0.0383634	chr3	9833841	+	TADA3	NA	NA	NA	NA	NA	NA	chr3:9833992-9834985	N_Shore	ARPC4;TADA3;ARPC4;ARPC4;TADA3	TSS1500;5'UTR;TSS1500;TSS1500;5'UTR
#N/A	cg13526264	0.0704054	5.00851	6.17189e-06	0.027311	2.35156	0.0708515	chr6	113886304	-		NA	NA	NA	NA	NA	NA		OpenSea
0.0736758	cg17579753	0.091698	4.99674	6.43502e-06	0.0281849	2.31058	0.0895265	chr17	34079998	+		NA	NA	NA	NA	NA	NA		OpenSea	GAS2L2	TSS200
0.0860338	cg02980621	0.0974347	4.98898	6.61429e-06	0.0284746	2.2836	0.102093	chr8	65280876	-	RP11-32K4.1	NA	NA	NA	NA	NA	NA	chr8:65281903-65283043	N_Shore
0.105004	cg14155972	0.069598	4.98815	6.63385e-06	0.0284746	2.28071	0.0661722	chr9	138990824	+		NA	NA	rs114678208	0.015204	NA	NA	chr9:138993325-138993684	N_Shelf
#N/A	cg12087695	0.0389079	4.97408	6.97288e-06	0.0294259	2.23179	0.0404302	chr14	94757593	+	SERPINA10	NA	NA	NA	NA	NA	NA		OpenSea	SERPINA10;SERPINA10	5'UTR;5'UTR
#N/A	cg20939768	0.0828384	4.97266	7.00801e-06	0.0294259	2.22686	0.0537211	chr1	228604953	-		NA	NA	NA	NA	NA	NA	chr1:228603706-228604567	S_Shore	TRIM17;TRIM17;TRIM17;TRIM17	TSS1500;TSS1500;TSS1500;TSS1500
#N/A	cg21541638	-0.0313504	-4.97052	7.06114e-06	0.0294259	2.21944	-0.0272679	chr3	61236016	-	FHIT	NA	NA	NA	NA	NA	NA	chr3:61236606-61237227	N_Shore	FHIT;FHIT	5'UTR;5'UTR
0.0204264	cg27522367	0.0732787	4.96697	7.15047e-06	0.0295117	2.20711	0.0727012	chr12	50497732	+	GPD1	NA	NA	NA	NA	NA	NA		OpenSea	GPD1	TSS200
0.118453	cg25433316	0.143035	4.95642	7.42233e-06	0.0303419	2.17049	0.113849	chr2	10197543	-	CYS1	NA	NA	NA	NA	NA	NA		OpenSea	CYS1	3'UTR
0.0217138	cg22125926	0.119968	4.94926	7.61281e-06	0.030827	2.14563	0.127675	chr13	24144682	+	TNFRSF19	rs113336140	0.055352	NA	NA	NA	NA		OpenSea	TNFRSF19	TSS200
#N/A	cg09408902	0.0797372	4.93654	7.96275e-06	0.0316437	2.10155	0.0696097	chr2	121338544	+		rs1880542	0.38906	NA	NA	NA	NA	chr2:121334308-121334801	S_Shelf
0.0116386	cg09374293	-0.184134	-4.93633	7.96864e-06	0.0316437	2.10082	-0.211644	chr21	48081242	-	PRMT2	rs76674087	0.115226	NA	NA	NA	NA	chr21:48081241-48081849	Island	PRMT2;PRMT2	Body;Body
0.0213646	cg03278643	0.071348	4.93212	8.08794e-06	0.0316437	2.08625	0.0768773	chr4	5710767	+	EVC2	rs12501367	0.123744	NA	NA	NA	NA	chr4:5709985-5710495	S_Shore	EVC2;EVC2;EVC2	5'UTR;1stExon;TSS1500
0.000898289	cg05734973	-0.0573574	-4.93137	8.10938e-06	0.0316437	2.08365	-0.0504395	chr3	15139826	-	ZFYVE20	NA	NA	NA	NA	NA	NA	chr3:15140035-15140890	N_Shore	ZFYVE20	5'UTR
0.0574468	cg12453228	0.0616346	4.92289	8.35589e-06	0.0323119	2.05428	0.0570341	chr6	41338345	-		NA	NA	NA	NA	NA	NA	chr6:41339236-41340027	N_Shore
0.000261095	cg12067764	0.0738123	4.91663	8.54232e-06	0.0327378	2.03264	0.044818	chr1	153762244	+		NA	NA	NA	NA	NA	NA		OpenSea
0.00195705	cg23458168	0.182882	4.91017	8.73907e-06	0.0331955	2.01031	0.193073	chr19	30864867	+	ZNF536	NA	NA	NA	NA	NA	NA	chr19:30865683-30866490	N_Shore	ZNF536	5'UTR
0.024561	cg08814800	0.0754772	4.90334	8.95224e-06	0.0337069	1.98668	0.0745176	chr4	174421377	+		NA	NA	NA	NA	NA	NA	chr4:174421347-174421559	Island
#N/A	cg11637005	0.0482706	4.89891	9.09294e-06	0.033939	1.97139	0.0487822	chr10	97515753	+	ENTPD1,ENTPD1-AS1	NA	NA	NA	NA	NA	NA		OpenSea	ENTPD1;ENTPD1;ENTPD1;ENTPD1;ENTPD1;ENTPD1;ENTPD1;ENTPD1;ENTPD1;ENTPD1;ENTPD1	1stExon;1stExon;1stExon;5'UTR;5'UTR;1stExon;Body;Body;5'UTR;5'UTR;5'UTR
#N/A	cg11468953	-0.0541319	-4.89063	9.3621e-06	0.0343828	1.9428	0.00782754	chr11	48034953	-	PTPRJ	NA	NA	NA	NA	NA	NA		OpenSea	PTPRJ;PTPRJ	Body;Body
0.138881	cg26567496	-0.0711817	-4.88665	9.4944e-06	0.0343828	1.92904	-0.0513598	chr17	27618844	-	NUFIP2	NA	NA	NA	NA	NA	NA	chr17:27619491-27620393	N_Shore	NUFIP2	Body
1.0997e-05	cg13131501	-0.0424631	-4.88599	9.5164e-06	0.0343828	1.92677	-0.0358954	chr1	145508262	+	RP11-315I20.1,RBM8A	NA	NA	NA	NA	NA	NA	chr1:145507588-145507931	S_Shore	RBM8A	Body
0.0683689	cg11991617	0.0897799	4.88552	9.53225e-06	0.0343828	1.92514	0.0755852	chr4	153512727	+		NA	NA	NA	NA	NA	NA		OpenSea
0.0408532	cg11029716	0.0992583	4.88001	9.71888e-06	0.0347638	1.90614	0.0930055	chr14	51891409	-		NA	NA	NA	NA	NA	NA		OpenSea
#N/A	cg05534678	-0.00933872	-4.87455	9.9073e-06	0.0351449	1.88732	-0.00652404	chr16	30583721	+	ZNF688,AC002310.7	NA	NA	NA	NA	NA	NA	chr16:30582736-30583833	Island	ZNF688;ZNF688;ZNF688;ZNF688	5'UTR;5'UTR;1stExon;1stExon
0.0454643	cg15620905	0.105905	4.86253	1.03351e-05	0.0363621	1.84589	0.129991	chr1	44024150	-	PTPRF	NA	NA	NA	NA	NA	NA		OpenSea	PTPRF;PTPRF	Body;Body
0.123964	cg19788727	0.0816193	4.85544	1.05957e-05	0.0366881	1.8215	0.0707632	chr17	8927521	+	NTN1	NA	NA	NA	NA	NA	NA	chr17:8924167-8926920	S_Shore	NTN1	Body
#N/A	cg19866811	-0.063596	-4.85536	1.05987e-05	0.0366881	1.82121	-0.0222206	chr20	61713117	-	RP11-305P22.9	rs11906969	0.323733	NA	NA	NA	NA		OpenSea
0.00160303	cg18717146	-0.0515311	-4.84263	1.10834e-05	0.0380588	1.77741	-0.0358345	chr19	1478715	-	C19orf25	NA	NA	NA	NA	NA	NA	chr19:1478603-1479621	Island	C19orf25	Body
0.00811403	cg16043651	0.118336	4.84026	1.11759e-05	0.0380718	1.76926	0.115489	chr19	30865486	+	ZNF536	NA	NA	NA	NA	NA	NA	chr19:30865683-30866490	N_Shore	ZNF536	5'UTR
0.12841	cg27427581	0.09064	4.83461	1.13998e-05	0.0385289	1.74983	0.0463484	chr10	8075716	+		NA	NA	NA	NA	NA	NA	chr10:8076002-8077261	N_Shore
0.00301457	cg07774777	0.0875422	4.82829	1.16551e-05	0.0387508	1.72814	0.0843708	chr22	50165435	-		NA	NA	NA	NA	NA	NA	chr22:50164864-50165513	Island
0.00131777	cg04591230	0.0639395	4.82808	1.1664e-05	0.0387508	1.7274	0.0702482	chr13	23898864	+	SGCG	NA	NA	NA	NA	NA	NA		OpenSea	SGCG	3'UTR
0.0284491	cg15117754	0.0464844	4.82447	1.18123e-05	0.0387508	1.71502	0.0390376	chr3	10150083	+		NA	NA	NA	NA	NA	NA	chr3:10149750-10150066	S_Shore	C3orf24;C3orf24	TSS200;TSS200
0.0600638	cg14056187	0.143425	4.82383	1.18389e-05	0.0387508	1.71282	0.138637	chr14	60954210	-	C14orf39	NA	NA	NA	NA	NA	NA	chr14:60951976-60952946	S_Shore	C14orf39	TSS1500
0.0101654	cg00945507	-0.186008	-4.8185	1.20623e-05	0.0387508	1.69451	-0.173218	chr7	54827677	+	RP11-745C15.2	NA	NA	NA	NA	NA	NA	chr7:54826581-54827188	S_Shore	SEC61G;SEC61G	TSS1500;TSS1500
0.00497537	cg00421848	-0.118332	-4.81734	1.21112e-05	0.0387508	1.69055	-0.0810693	chr21	35832164	-	KCNE1	NA	NA	NA	NA	NA	NA	chr21:35831697-35832365	Island	KCNE1;KCNE1;KCNE1	5'UTR;TSS1500;TSS1500
#N/A	cg03909983	0.0920951	4.8164	1.21514e-05	0.0387508	1.6873	0.0786293	chr8	72758461	+	RP11-383H13.1	NA	NA	NA	NA	NA	NA	chr8:72755783-72756667	S_Shore
0.0185821	cg23522872	-0.136306	-4.81413	1.22483e-05	0.0387508	1.67952	-0.122448	chr5	8458392	+	MIR4458HG	NA	NA	NA	NA	NA	NA	chr5:8457432-8458273	S_Shore
0.0133419	cg08888956	0.056799	4.81344	1.2278e-05	0.0387508	1.67715	0.0912661	chr12	86267839	+		NA	NA	NA	NA	NA	NA		OpenSea	NTS	TSS1500
#N/A	cg01759114	0.123419	4.80555	1.26219e-05	0.0395453	1.65011	0.102203	chr8	56494607	+		rs16922079	0.098776	NA	NA	NA	NA		OpenSea
#N/A	cg12750151	-0.0652046	-4.79875	1.29261e-05	0.0401687	1.62679	-0.0249447	chr11	55586264	+		NA	NA	NA	NA	NA	NA		OpenSea	OR5D18	TSS1500
0.0581657	cg06055249	0.0506952	4.79626	1.30391e-05	0.0401687	1.61827	0.0458003	chr5	153988192	+		NA	NA	NA	NA	NA	NA	chr5:153989957-153990598	N_Shore
#N/A	cg26465611	0.0405816	4.7949	1.31016e-05	0.0401687	1.61359	0.0283244	chr5	126626719	+	MEGF10	NA	NA	NA	NA	NA	NA	chr5:126626053-126626901	Island	MEGF10;MEGF10	5'UTR;1stExon
0.00281102	cg13541527	-0.122239	-4.79247	1.32132e-05	0.0402237	1.60528	-0.101804	chr6	31804078	+	C6orf48	NA	NA	NA	NA	NA	NA	chr6:31802598-31802823	S_Shore	C6orf48;C6orf48;SNORD52	5'UTR;5'UTR;TSS1500
0.0690301	cg01453052	-0.111478	-4.7893	1.33604e-05	0.0403852	1.59444	-0.101387	chr17	73892097	+	TRIM65	NA	NA	NA	NA	NA	NA	chr17:73892496-73893448	N_Shore	TRIM65	Body
0.0140769	cg20334079	0.136431	4.78729	1.34546e-05	0.0403857	1.58756	0.12788	chr13	24144544	+	TNFRSF19	NA	NA	NA	NA	NA	NA		OpenSea	TNFRSF19	TSS200
0.0154696	cg02303805	-0.0717238	-4.77528	1.40317e-05	0.0418253	1.54646	-0.0683519	chr7	148582347	+		NA	NA	NA	NA	NA	NA	chr7:148580495-148582061	S_Shore	EZH2;EZH2	TSS1500;TSS1500
#N/A	cg25628989	-0.0734292	-4.77183	1.4202e-05	0.0420411	1.53465	-0.0373691	chr11	57093345	+	RP11-872D17.4	NA	NA	NA	NA	NA	NA	chr11:57091614-57092831	S_Shore	TNKS1BP1	TSS1500
0.0545174	cg17242664	0.0539466	4.76442	1.4574e-05	0.0428466	1.50935	0.0526708	chr4	5710761	+	EVC2	rs12501367	0.123744	NA	NA	NA	NA	chr4:5709985-5710495	S_Shore	EVC2;EVC2;EVC2	5'UTR;1stExon;TSS1500
0.118615	cg04324666	0.0497403	4.75694	1.49596e-05	0.0436812	1.4838	0.0424247	chr19	23386784	+		NA	NA	NA	NA	NA	NA	chr19:23386649-23387069	Island
0.0661408	cg20267101	-0.0559007	-4.75222	1.5208e-05	0.0440275	1.46769	-0.00652968	chr3	113006232	-	BOC,WDR52	NA	NA	NA	NA	NA	NA		OpenSea	BOC;WDR52	3'UTR;3'UTR
0.072269	cg16439823	-0.0461369	-4.7508	1.52833e-05	0.0440275	1.46285	-0.0329065	chr15	90728020	-	SEMA4B	NA	NA	NA	NA	NA	NA	chr15:90727879-90728570	Island	SEMA4B	TSS200
0.00361572	cg22879583	-0.0721363	-4.73903	1.59239e-05	0.0452257	1.42269	-0.0449132	chr11	111750412	+	FDXACB1,C11orf1	rs7107213	0.258905	NA	NA	NA	NA	chr11:111749570-111750078	S_Shore	FDXACB1;C11orf1	TSS1500;Body
0.0661408	cg16029875	0.0943998	4.73784	1.59902e-05	0.0452257	1.41863	0.107232	chr1	204320179	+	PLEKHA6	NA	NA	NA	NA	NA	NA		OpenSea	PLEKHA6	5'UTR
0.0100757	cg16355231	-0.100191	-4.73393	1.62094e-05	0.0452257	1.40531	-0.0586161	chr1	2344979	-	PEX10	NA	NA	NA	NA	NA	NA	chr1:2345891-2346156	N_Shore	PEX10;PEX10	TSS1500;TSS1500
0.0100429	cg09188980	0.0673046	4.73376	1.62189e-05	0.0452257	1.40474	0.0835885	chr11	14993378	-	CALCB,CALCA	rs5238	0.05	NA	NA	NA	NA	chr11:14993452-14993661	N_Shore	CALCA;CALCA;CALCA	5'UTR;5'UTR;5'UTR
#N/A	cg04472726	-0.048602	-4.73363	1.62261e-05	0.0452257	1.4043	-0.0181122	chr8	41386353	-		rs115252507	0.028236	NA	NA	NA	NA	chr8:41386448-41386925	N_Shore	GINS4	TSS1500
0.0804936	cg00259472	0.0394214	4.72961	1.64551e-05	0.0455682	1.39059	0.0394221	chr5	159625590	-	FABP6,CTB-127C13.1	NA	NA	NA	NA	NA	NA		OpenSea	FABP6;FABP6	5'UTR;TSS1500
0.115552	cg13408347	0.0865617	4.72198	1.68983e-05	0.0461596	1.36461	0.0807117	chr12	91347805	-	CCER1	NA	NA	NA	NA	NA	NA	chr12:91347804-91348096	Island	C12orf12	1stExon
#N/A	cg12123502	0.0598837	4.72019	1.70039e-05	0.0461596	1.35851	0.039821	chr15	29980826	-		rs260539	0.167391	NA	NA	NA	NA		OpenSea
0.122173	cg12459028	0.0482448	4.71761	1.71569e-05	0.0461596	1.34975	0.0437814	chr1	203412040	-		NA	NA	NA	NA	NA	NA		OpenSea
#N/A	cg00213123	0.0538074	4.71761	1.71572e-05	0.0461596	1.34973	0.0368184	chr15	75019070	+		NA	NA	NA	NA	NA	NA	chr15:75018186-75019336	Island	CYP1A1	TSS1500
0.0359164	cg26681017	-0.0813959	-4.71678	1.72064e-05	0.0461596	1.34694	-0.0504161	chr16	89723193	-	CHMP1A	NA	NA	NA	NA	NA	NA	chr16:89723192-89724636	Island	CHMP1A;CHMP1A;C16orf55	Body;Body;TSS1500
0.0636401	cg03686952	-0.04311	-4.71457	1.73397e-05	0.0462282	1.33939	-0.0300613	chr12	49075221	-	KANSL2	NA	NA	NA	NA	NA	NA	chr12:49075489-49076301	N_Shore	C12orf41	Body
0.0901207	cg05441039	-0.104356	-4.71108	1.75514e-05	0.0465038	1.32753	-0.0668593	chr16	89723364	-	CHMP1A	NA	NA	NA	NA	NA	NA	chr16:89723192-89724636	Island	CHMP1A;CHMP1A;C16orf55	Body;Body;TSS1500
#N/A	cg10196459	0.0797455	4.70599	1.78645e-05	0.0467879	1.31024	0.0728983	chr17	1133631	-		rs9913185	0.227958	NA	NA	NA	NA	chr17:1133496-1133753	Island
0.0601533	cg06223926	0.11231	4.70302	1.80501e-05	0.0467879	1.30014	0.0972457	chr10	33626522	+		NA	NA	NA	NA	NA	NA	chr10:33623120-33626197	S_Shore
#N/A	cg10832281	0.0698721	4.70219	1.8102e-05	0.0467879	1.29733	0.059114	chr11	35499741	+	PAMR1	NA	NA	NA	NA	NA	NA		OpenSea	PAMR1;PAMR1	Body;Body
0.0123414	cg12961733	0.0916463	4.70133	1.81565e-05	0.0467879	1.29439	0.0796363	chr22	50165244	+		NA	NA	NA	NA	NA	NA	chr22:50164864-50165513	Island
#N/A	cg18005180	0.0978994	4.70058	1.82036e-05	0.0467879	1.29186	0.103458	chr3	138661840	+	RP11-548O1.3	NA	NA	NA	NA	NA	NA	chr3:138663718-138666346	N_Shore
0.0569954	cg08985785	-0.209898	-4.69361	1.86497e-05	0.047649	1.26819	-0.213293	chr6	39196340	+	KCNK5	NA	NA	NA	NA	NA	NA	chr6:39196817-39197517	N_Shore	KCNK5	Body
0.0674876	cg08136221	0.0800152	4.69109	1.88141e-05	0.0477481	1.25961	0.052337	chr12	58007983	+	ARHGEF25,AC025165.8	rs4760307	0.027203	NA	NA	NA	NA	chr12:58003880-58004249	S_Shelf	GEFT;GEFT	Body;Body
0.00761075	cg02229095	-0.115983	-4.68961	1.89109e-05	0.0477481	1.2546	-0.10975	chr8	146011663	+	ZNF34	NA	NA	NA	NA	NA	NA	chr8:146012190-146012913	N_Shore	ZNF34	5'UTR
0.00335089	cg06865451	0.0420173	4.68396	1.92852e-05	0.0482399	1.23544	0.0205047	chr1	39035934	-		NA	NA	NA	NA	NA	NA		OpenSea
0.0494082	cg04781638	0.0504114	4.68329	1.93305e-05	0.0482399	1.23315	0.0505849	chr15	83240791	+	CPEB1	NA	NA	NA	NA	NA	NA		OpenSea	CPEB1;CPEB1;CPEB1;CPEB1	TSS1500;TSS1500;TSS1500;Body
#N/A	cg27605358	-0.0156574	-4.67954	1.95838e-05	0.0485895	1.22043	-0.00998868	chr2	226265475	-	NYAP2	NA	NA	NA	NA	NA	NA		OpenSea	KIAA1486	TSS200
#N/A	cg25599129	0.0682404	4.66954	2.02744e-05	0.0495419	1.18656	0.0535689	chr1	116022006	+		NA	NA	NA	NA	NA	NA		OpenSea
#N/A	cg20591407	0.0274691	4.66859	2.03413e-05	0.0495419	1.18334	0.0211768	chr12	1642663	+	WNT5B	NA	NA	NA	NA	NA	NA	chr12:1639033-1640750	S_Shore
0.00417834	cg23356309	0.0874609	4.66755	2.04151e-05	0.0495419	1.1798	0.0845784	chr5	140344620	-	PCDHA1,PCDHA2,PCDHA3,PCDHA4,PCDHA5,PCDHA6,PCDHA7,PCDHA8,PCDHA9,PCDHA10,PCDHA11,PCDHA12,PCDHA13,PCDHAC1	NA	NA	NA	NA	NA	NA	chr5:140346105-140346931	N_Shore	PCDHA7;PCDHAC2;PCDHA12;PCDHA6;PCDHA10;PCDHA4;PCDHA11;PCDHA8;PCDHA6;PCDHA1;PCDHA2;PCDHA1;PCDHA9;PCDHA13;PCDHA5;PCDHAC1;PCDHA3;PCDHA10	Body;TSS1500;Body;Body;Body;Body;Body;Body;Body;Body;Body;Body;Body;Body;Body;Body;Body;Body
0.0604948	cg21801165	0.115563	4.66427	2.06482e-05	0.0495419	1.16871	0.141474	chr13	50210231	+		NA	NA	NA	NA	NA	NA		OpenSea
0.0333749	cg18394854	-0.101268	-4.66423	2.06515e-05	0.0495419	1.16856	-0.0897151	chr5	8457818	-	MIR4458HG	NA	NA	NA	NA	NA	NA	chr5:8457432-8458273	Island
0.142258	cg21689613	-0.0385762	-4.66411	2.06602e-05	0.0495419	1.16815	-0.0238952	chr17	40950290	-	COA3	NA	NA	NA	NA	NA	NA	chr17:40950474-40950902	N_Shore	CNTD1;CCDC56	TSS1500;Body
N overlap	Significance	%
88	Significant	49.162
44	Not significant	24.581
47	Not in top2000	26.257
179	total

## Sheet: 2. DMRs_FDR=0.05
FWER_replicated DMR (N=8) Discovery_Cobben-2016	Chr	start	end	width	strand	no.cpgs	min_smoothed_fdr	Stouffer	HMFDR	Fisher	maxdiff	meandiff	Gene_Name	Direction
#N/A	chr17	8927521	8928451	931	*	4	1.88325e-21	3.27355e-06	0.00674139	1.8445e-05	0.236264	0.140059	NTN1	HYPER
#N/A	chr5	8457548	8458392	845	*	7	1.24933e-23	6.57314e-06	0.0340177	6.692e-05	-0.147689	-0.113887	MIR4458HG	HYPO
#N/A	chr10	14372431	14372913	483	*	5	1.05528e-21	7.1428e-06	0.0124133	4.2741e-05	0.11181	0.0695397	FRMD4A	HYPER
#N/A	chr7	45002112	45002919	808	*	5	1.48953e-25	2.48297e-05	0.00522054	1.03871e-05	0.146458	0.0824919	MYO1G	HYPER
#N/A	chr17	1133546	1133706	161	*	3	2.99175e-18	3.56534e-05	0.00435791	0.000103085	0.335472	0.194905	ABR	HYPER
0.944	chr18	32172486	32173227	742	*	5	9.09502e-31	7.84612e-05	0.00141435	3.52597e-07	0.180331	0.112216	DTNA	HYPER
0.876	chr2	121625577	121625735	159	*	3	3.08311e-15	0.000204997	0.0177544	0.000670283	0.136603	0.110746	GLI2	HYPER
#N/A	chr2	121338498	121338607	110	*	3	3.5482e-13	0.000219368	0.016379	0.000695679	0.083011	0.0803927	IGR	HYPER
#N/A	chr12	50497732	50498016	285	*	4	2.74146e-18	0.000254743	0.0112571	0.000330498	0.080126	0.067108	GPD1	HYPER
#N/A	chr1	153762201	153762564	364	*	6	5.24076e-17	0.000997012	0.0424575	0.00342605	0.0743706	0.0571507	IGR	HYPER
0.92	chr13	24144257	24144985	729	*	7	4.74221e-20	0.00115596	0.0451229	0.00156907	0.136431	0.0859164	TNFRSF19	HYPER
#N/A	chr4	174421114	174421377	264	*	2	3.42681e-12	0.00125481	0.0136992	0.00235521	0.0754772	0.0749391	IGR	HYPER
0.97	chr18	5891602	5892245	644	*	5	8.38512e-15	0.0016649	0.0550816	0.00601215	0.113841	0.0950342	TMEM200C	HYPER
#N/A	chr8	2585666	2585976	311	*	2	1.01254e-13	0.00193357	0.0177298	0.00357048	-0.214044	-0.183138	GS1-57L11.1	HYPO
#N/A	chr1	150229143	150229871	729	*	4	1.38813e-16	0.00229773	0.0216743	0.00397998	0.0601952	0.042732	CA14	HYPER
#N/A	chr12	48399140	48399493	354	*	5	4.42153e-15	0.00455633	0.0734737	0.013272	0.0916449	0.0539872	COL2A1	HYPER
0.758	chr7	30635214	30636176	963	*	6	3.41006e-21	0.0079148	0.0242521	0.000671393	-0.155617	-0.0874641	GARS	HYPO
#N/A	chr21	35831871	35832364	494	*	10	5.32321e-23	0.0099636	0.0637273	0.00618005	-0.149229	-0.110448	KCNE1	HYPO
#N/A	chr15	31515750	31516481	732	*	9	1.34646e-17	0.0238316	0.133995	0.0321861	0.115633	0.0692489	IGR	HYPER
#N/A	chr19	36485282	36485360	79	*	3	1.31847e-13	0.0288699	0.0915898	0.0527819	-0.146314	-0.124066	SDHAF1	HYPO
#N/A	chr14	100203942	100204528	587	*	7	8.28324e-14	0.0435809	0.0869388	0.0693627	0.0747787	0.0406368	EML1	HYPER
#N/A	chr15	83240550	83240791	242	*	7	8.99072e-16	0.0522503	0.0535329	0.0252531	0.0821983	0.0344462	CPEB1	HYPER
#N/A	chr15	75018852	75019376	525	*	11	3.41143e-21	0.0532317	0.164755	0.101507	0.154295	0.0757766	CYP1A1	HYPER
#N/A	chr6	31803718	31804306	589	*	5	2.49624e-15	0.0550753	0.0564953	0.0259983	-0.122239	-0.0671419	C6orf48	HYPO
#N/A	chr11	32451777	32452839	1063	*	9	3.81143e-16	0.0571684	0.136196	0.0650068	0.100545	0.0511178	WT1	HYPER
#N/A	chr1	113265410	113265883	474	*	7	5.3525e-16	0.0657291	0.0418552	0.0134011	0.0617031	0.0342058	FAM19A3	HYPER
#N/A	chr4	111397134	111397581	448	*	7	1.01254e-13	0.0729215	0.132716	0.0779284	0.0923855	0.0573331	ENPEP	HYPER
#N/A	chr16	3062426	3062975	550	*	5	4.31575e-13	0.0858872	0.25643	0.211184	0.201956	0.0948953	CLDN9,CLDN6	HYPER
#N/A	chr6	26017619	26018185	567	*	8	4.7525e-14	0.0896659	0.146387	0.180248	0.101427	0.0740074	HIST1H1PS2,HIST1H1A	HYPER
#N/A	chr5	149546366	149546691	326	*	3	2.27383e-12	0.274587	0.161103	0.271442	0.0965088	0.0701121	CDX1	HYPER
#N/A	chr7	27142437	27143806	1370	*	22	3.51533e-32	0.364599	0.213548	0.291269	-0.103545	-0.0517603	HOXA2,HOXA3	HYPO
#N/A	chr3	10149803	10150139	337	*	9	1.72436e-12	0.426601	0.0948189	0.278865	0.0516004	0.0207929	FANCD2OS	HYPER
#N/A	chr10	65280473	65280961	489	*	6	8.23572e-16	0.447819	0.0177192	0.010844	-0.126265	-0.0473687	REEP3	HYPO
#N/A	chr6	32846947	32847845	899	*	19	1.48953e-25	0.614281	0.252783	0.31946	0.0939202	0.0510161	PPP1R2P1	HYPER
#N/A	chr15	89921672	89922071	400	*	4	2.44908e-15	0.685906	0.0217143	0.0363355	0.0492436	0.0234651	LINC00925	HYPER
#N/A	chr11	14993378	14994644	1267	*	22	2.92958e-22	0.79016	0.309073	0.780912	0.0673046	0.031465	CALCB,CALCA	HYPER
#N/A	chr15	90727560	90728569	1010	*	11	1.61676e-16	0.922155	0.0541551	0.145938	-0.0698652	-0.0258777	SEMA4B	HYPO
#N/A	chr6	30094947	30095802	856	*	29	6.15893e-25	0.995715	0.404688	0.973882	0.135354	0.0428842	IGR	HYPER
#N/A	chr6	31691050	31691781	732	*	19	1.01484e-13	0.998845	0.628004	0.999721	0.044673	0.0267111	C6orf25,LY6G6C	HYPER

## Sheet: 3. DMRs_FDR=0.1
Chr	start	end	width	strand	no.cpgs	min_smoothed_fdr	Stouffer	HMFDR	Fisher	maxdiff	meandiff	Gene_Name	Direction	Chr	start	end
chr17	8927521	8928451	931	*	4	1.88325e-21	3.27355e-06	0.00674139	1.8445e-05	0.236264	0.140059	NTN1	HYPER	chr17	8927521	8928451
chr5	8457548	8458392	845	*	7	1.24933e-23	6.57314e-06	0.0340177	6.692e-05	-0.147689	-0.113887	MIR4458HG	HYPO	chr5	8457548	8458392
chr10	14372431	14372913	483	*	5	1.05528e-21	7.1428e-06	0.0124133	4.2741e-05	0.11181	0.0695397	FRMD4A	HYPER	chr10	14372431	14372913
chr7	45002112	45002919	808	*	5	1.48953e-25	2.48297e-05	0.00522054	1.03871e-05	0.146458	0.0824919	MYO1G	HYPER	chr7	45002112	45002919
chr17	1133546	1133706	161	*	3	2.99175e-18	3.56534e-05	0.00435791	0.000103085	0.335472	0.194905	ABR	HYPER	chr17	1133546	1133706
chr18	32172486	32173227	742	*	5	9.09502e-31	7.84612e-05	0.00141435	3.52597e-07	0.180331	0.112216	DTNA	HYPER	chr18	32172486	32173227
chr2	121338498	121338607	110	*	3	3.5482e-13	0.000219368	0.016379	0.000695679	0.083011	0.0803927	NA	HYPER	chr2	121338498	121338607
chr12	50497732	50498016	285	*	4	2.74146e-18	0.000254743	0.0112571	0.000330498	0.080126	0.067108	GPD1	HYPER	chr12	50497732	50498016
chr8	2585235	2586225	991	*	4	1.01254e-13	0.000821764	0.0311212	0.00257184	-0.214044	-0.171594	GS1-57L11.1	HYPO	chr8	2585235	2586225
chr1	153762201	153762564	364	*	6	5.24076e-17	0.000997012	0.0424575	0.00342605	0.0743706	0.0571507	IGR	HYPER	chr1	153762201	153762564
chr13	24144257	24144985	729	*	7	4.74221e-20	0.00115596	0.0451229	0.00156907	0.136431	0.0859164	TNFRSF19	HYPER	chr13	24144257	24144985
chr18	5891602	5892245	644	*	5	8.38512e-15	0.0016649	0.0550816	0.00601215	0.113841	0.0950342	TMEM200C	HYPER	chr18	5891602	5892245
chr13	29069888	29070056	169	*	2	9.95319e-11	0.00216948	0.00845744	0.00312009	0.111014	0.0745935	FLT1	HYPER	chr13	29069888	29070056
chr14	88793634	88793741	108	*	2	2.62728e-13	0.00267997	0.00122499	0.0014486	0.123348	0.0905707	KCNK10	HYPER	chr14	88793634	88793741
chr17	53809462	53809564	103	*	2	1.38358e-10	0.00280922	0.00626091	0.00333709	0.112791	0.0898039	TMEM100	HYPER	chr17	53809462	53809564
chr6	41338345	41338895	551	*	2	1.21357e-12	0.0029134	0.0256015	0.00546027	0.0654741	0.0635543	IGR	HYPER	chr6	41338345	41338895
chr18	11850139	11850153	15	*	3	1.4816e-11	0.00303641	0.055266	0.00838726	0.085647	0.0719837	GNAL,CHMP1B	HYPER	chr18	11850139	11850153
chr16	89723193	89723364	172	*	2	2.76481e-10	0.00403375	0.0299364	0.00739302	-0.104356	-0.0928759	CHMP1A,SPATA33	HYPO	chr16	89723193	89723364
chr3	15139756	15139826	71	*	2	6.10601e-10	0.00433702	0.0317338	0.00795633	-0.0573574	-0.0479729	ZFYVE20	HYPO	chr3	15139756	15139826
chr7	54827528	54827677	150	*	2	2.62341e-10	0.00450232	0.0313281	0.00817135	-0.186008	-0.108902	SEC61G	HYPO	chr7	54827528	54827677
chr12	48399140	48399493	354	*	5	4.42153e-15	0.00455633	0.0734737	0.013272	0.0916449	0.0539872	COL2A1	HYPER	chr12	48399140	48399493
chr10	43891459	43892075	617	*	3	2.54266e-12	0.00468264	0.0218812	0.00543476	-0.0774218	-0.0518989	HNRNPF	HYPO	chr10	43891459	43892075
chr8	72758461	72758701	241	*	2	4.89668e-11	0.00579576	0.0370215	0.010452	0.112684	0.10239	MSC	HYPER	chr8	72758461	72758701
chr6	39761304	39761595	292	*	2	1.07706e-11	0.00598823	0.00476578	0.0047299	0.0875068	0.0607759	DAAM2	HYPER	chr6	39761304	39761595
chr2	121625208	121625735	528	*	4	3.08311e-15	0.00615116	0.023512	0.00257826	0.136603	0.0899704	GLI2	HYPER	chr2	121625208	121625735
chr2	73495839	73496203	365	*	3	1.72436e-12	0.00723579	0.0228506	0.00893023	0.147013	0.0754813	FBXO41	HYPER	chr2	73495839	73496203
chr7	30635214	30636176	963	*	6	3.41006e-21	0.0079148	0.0242521	0.000671393	-0.155617	-0.0874641	GARS	HYPO	chr7	30635214	30636176
chr1	150229143	150230233	1091	*	6	1.38813e-16	0.00930077	0.0311855	0.00845869	0.0601952	0.0361788	CA14	HYPER	chr1	150229143	150230233
chr21	35831871	35832364	494	*	10	5.32321e-23	0.0099636	0.0637273	0.00618005	-0.149229	-0.110448	KCNE1	HYPO	chr21	35831871	35832364
chr7	150497065	150497077	13	*	2	5.95396e-09	0.0102687	0.049885	0.017825	0.107505	0.094806	TMEM176B,TMEM176A	HYPER	chr7	150497065	150497077
chr4	5710761	5711301	541	*	3	9.4011e-12	0.0115379	0.0534102	0.0187813	0.071348	0.0641074	EVC2,EVC	HYPER	chr4	5710761	5711301
chr20	61953801	61954258	458	*	4	2.70915e-10	0.0121089	0.0859213	0.0252762	0.120935	0.0867565	COL20A1	HYPER	chr20	61953801	61954258
chr1	6531152	6531813	662	*	5	1.92459e-11	0.0135809	0.133893	0.0447508	0.0614246	0.0411014	PLEKHG5	HYPER	chr1	6531152	6531813
chr19	38281047	38281559	513	*	5	4.99821e-11	0.0151243	0.129069	0.04666	0.0978591	0.0827702	ZNF573	HYPER	chr19	38281047	38281559
chr10	76573396	76573506	111	*	2	9.50735e-10	0.0209469	0.0727763	0.0345049	0.0536616	0.0442963	IGR	HYPER	chr10	76573396	76573506
chr15	31515750	31516481	732	*	9	1.34646e-17	0.0238316	0.133995	0.0321861	0.115633	0.0692489	IGR	HYPER	chr15	31515750	31516481
chr17	6358363	6358599	237	*	4	1.04348e-10	0.0263815	0.0471387	0.0313533	0.0701735	0.0464125	PITPNM3	HYPER	chr17	6358363	6358599
chr11	102702624	102702656	33	*	2	1.26528e-09	0.0268537	0.00962997	0.0153975	0.14205	0.0789365	WTAPP1	HYPER	chr11	102702624	102702656
chr19	58728390	58728865	476	*	5	7.98044e-11	0.0287357	0.115132	0.055921	0.0853326	0.0663688	RPS15AP36	HYPER	chr19	58728390	58728865
chr1	23003462	23003692	231	*	4	1.46508e-10	0.0291164	0.0619956	0.0350342	0.0875639	0.0495674	IGR	HYPER	chr1	23003462	23003692
chr1	2344979	2345152	174	*	3	9.8269e-10	0.0321158	0.0778064	0.0515378	-0.100191	-0.0768037	PEX10	HYPO	chr1	2344979	2345152
chr10	64565642	64565772	131	*	4	2.70364e-09	0.0388889	0.125719	0.0795919	-0.0814584	-0.0617131	ADO	HYPO	chr10	64565642	64565772
chr14	100203942	100204528	587	*	7	8.28324e-14	0.0435809	0.0869388	0.0693627	0.0747787	0.0406368	EML1	HYPER	chr14	100203942	100204528
chr17	40805728	40806193	466	*	5	8.08074e-11	0.0468267	0.109533	0.0653452	0.0881925	0.0559485	NA	HYPER	chr17	40805728	40806193
chr4	174421114	174421558	445	*	4	3.42681e-12	0.0569516	0.0268611	0.0210447	0.0754772	0.0586928	IGR	HYPER	chr4	174421114	174421558
chr11	32451777	32452839	1063	*	9	3.81143e-16	0.0571684	0.136196	0.0650068	0.100545	0.0511178	IGR	HYPER	chr11	32451777	32452839
chr19	36484731	36485360	630	*	6	1.31847e-13	0.0595265	0.105437	0.0615005	-0.146314	-0.0855058	SDHAF1	HYPO	chr19	36484731	36485360
chr2	207025391	207025477	87	*	3	7.08826e-10	0.0605382	0.020047	0.0207111	-0.0775883	-0.0476172	NDUFS1,EEF1B2	HYPO	chr2	207025391	207025477
chr1	113265410	113265883	474	*	7	5.3525e-16	0.0657291	0.0418552	0.0134011	0.0617031	0.0342058	FAM19A3	HYPER	chr1	113265410	113265883
chr2	70312492	70312615	124	*	2	1.70508e-10	0.0657436	0.109023	0.0895505	-0.126908	-0.103134	PCBP1-AS1,PCBP1	HYPO	chr2	70312492	70312615
chr2	43327937	43328536	600	*	6	3.92147e-10	0.066545	0.245143	0.187044	0.0996882	0.0724038	IGR	HYPER	chr2	43327937	43328536
chr1	27683139	27683501	363	*	5	4.8276e-10	0.0668664	0.107289	0.108	0.0685384	0.0576807	MAP3K6	HYPER	chr1	27683139	27683501
chr10	3282231	3282650	420	*	5	5.66877e-11	0.0706104	0.128778	0.0652987	0.166686	0.0979526	IGR	HYPER	chr10	3282231	3282650
chr4	111397134	111397581	448	*	7	1.01254e-13	0.0729215	0.132716	0.0779284	0.0923855	0.0573331	ENPEP	HYPER	chr4	111397134	111397581
chr1	11561497	11561711	215	*	3	1.42307e-09	0.0783753	0.163027	0.131307	0.111606	0.0889349	PTCHD2	HYPER	chr1	11561497	11561711
chr2	220282914	220283175	262	*	5	1.48192e-09	0.0818373	0.259382	0.207437	0.149336	0.0665379	DES	HYPER	chr2	220282914	220283175
chr17	65471303	65471507	205	*	5	4.61421e-11	0.0879194	0.0211703	0.0468774	0.110419	0.0724795	PITPNC1	HYPER	chr17	65471303	65471507
chr6	26017619	26018185	567	*	8	4.7525e-14	0.0896659	0.146387	0.180248	0.101427	0.0740074	HIST1H1PS2,HIST1H1A	HYPER	chr6	26017619	26018185
chr10	3824516	3824687	172	*	3	3.44793e-09	0.109506	0.156872	0.150134	-0.0745103	-0.0647055	KLF6	HYPO	chr10	3824516	3824687
chr11	102638432	102638778	347	*	6	6.85892e-11	0.11116	0.138663	0.103951	0.148401	0.0759409	WTAPP1	HYPER	chr11	102638432	102638778
chr17	19314299	19314618	320	*	6	1.59249e-09	0.132391	0.278967	0.288227	0.0711909	0.04807	RNF112	HYPER	chr17	19314299	19314618
chr3	112359488	112359935	448	*	7	8.11779e-12	0.140731	0.220818	0.228015	0.0796609	0.0571412	CCDC80	HYPER	chr3	112359488	112359935
chr7	50518573	50518647	75	*	2	5.92118e-09	0.143016	0.135942	0.157799	-0.100797	-0.0945555	FIGNL1	HYPO	chr7	50518573	50518647
chr10	97850047	97850343	297	*	4	1.8732e-10	0.145483	0.0516179	0.0884904	-0.141459	-0.0542053	ENTPD1-AS1	HYPO	chr10	97850047	97850343
chr11	57267101	57267120	20	*	2	7.46206e-09	0.146967	0.120134	0.149804	0.0651562	0.0622676	SLC43A1	HYPER	chr11	57267101	57267120
chr16	3062056	3062975	920	*	9	4.31575e-13	0.167446	0.309963	0.377683	0.201956	0.0735011	CLDN9,CLDN6	HYPER	chr16	3062056	3062975
chr5	61028303	61028374	72	*	2	6.49736e-09	0.192587	0.228953	0.242817	0.0877053	0.0872033	C5orf64	HYPER	chr5	61028303	61028374
chr2	152830189	152830665	477	*	6	1.08776e-11	0.217461	0.0912468	0.0869572	0.108148	0.0613084	CACNB4	HYPER	chr2	152830189	152830665
chr11	111789452	111789693	242	*	4	2.0786e-11	0.277889	0.0065589	0.0125344	0.076467	0.0369807	CRYAB,HSPB2,HSPB2-C11orf52,C11orf52	HYPER	chr11	111789452	111789693
chr8	22223985	22224126	142	*	2	3.4954e-09	0.282803	0.272944	0.326053	0.0712385	0.0569704	SLC39A14	HYPER	chr8	22223985	22224126
chr6	31803718	31804562	845	*	7	2.49624e-15	0.315983	0.0769277	0.0969894	-0.122239	-0.0620738	C6orf48	HYPO	chr6	31803718	31804562
chr7	134464123	134464411	289	*	6	3.88225e-10	0.363112	0.166248	0.169054	0.0916688	0.0500862	CALD1	HYPER	chr7	134464123	134464411
chr10	65280473	65280961	489	*	6	8.23572e-16	0.447819	0.0177192	0.010844	-0.126265	-0.0473687	REEP3	HYPO	chr10	65280473	65280961
chr10	48416781	48416977	197	*	7	9.00639e-10	0.452724	0.228825	0.346503	0.0679442	0.0342505	GDF2	HYPER	chr10	48416781	48416977
chr5	149546073	149546946	874	*	10	2.27383e-12	0.46792	0.258567	0.525012	0.0965088	0.0610662	CDX1	HYPER	chr5	149546073	149546946
chr15	83240213	83241300	1088	*	9	8.99072e-16	0.474473	0.0677671	0.0957657	0.0821983	0.0290459	CPEB1	HYPER	chr15	83240213	83241300
chr5	140624869	140625389	521	*	10	1.09586e-11	0.529612	0.322646	0.573066	0.0661191	0.0298822	PCDHB15	HYPER	chr5	140624869	140625389
chr6	32942205	32942541	337	*	6	1.67578e-09	0.576928	0.332441	0.477443	-0.0384538	-0.0266934	BRD2	HYPO	chr6	32942205	32942541
chr19	58570419	58570995	577	*	8	2.53266e-11	0.638707	0.190244	0.300203	0.0899939	0.0451215	ZNF135	HYPER	chr19	58570419	58570995
chr5	140810404	140810920	517	*	5	2.33024e-10	0.645512	0.550773	0.828125	0.0649518	0.0579794	PCDHGA1,PCDHGA2,PCDHGA3,PCDHGB1,PCDHGA4,PCDHGB2,PCDHGA5,PCDHGB3,PCDHGA6,PCDHGA7,PCDHGB4,PCDHGA8,PCDHGA9,PCDHGB6,PCDHGA10,PCDHGB7,PCDHGA11,PCDHGA12	HYPER	chr5	140810404	140810920
chr15	42566151	42566662	512	*	10	6.61687e-12	0.739288	0.289632	0.498955	-0.0352585	-0.0153892	TMEM87A,GANC	HYPO	chr15	42566151	42566662
chr12	81101022	81101474	453	*	3	2.11611e-11	0.757527	0.0132908	0.0886858	0.109593	0.055759	MYF6	HYPER	chr12	81101022	81101474
chr7	27142275	27144302	2028	*	25	3.51533e-32	0.776451	0.235523	0.51778	-0.103545	-0.0470542	HOXA2,HOXA3	HYPO	chr7	27142275	27144302
chr11	14993378	14994644	1267	*	22	2.92958e-22	0.79016	0.309073	0.780912	0.0673046	0.031465	CALCB,CALCA	HYPER	chr11	14993378	14994644
chr6	32846924	32847845	922	*	20	1.48953e-25	0.831958	0.26259	0.403703	0.0939202	0.0485118	PPP1R2P1	HYPER	chr6	32846924	32847845
chr3	10149466	10150487	1022	*	11	1.72436e-12	0.908712	0.113482	0.518343	0.0516004	0.0172136	FANCD2OS	HYPER	chr3	10149466	10150487
chr15	90727560	90728569	1010	*	11	1.61676e-16	0.922155	0.0541551	0.145938	-0.0698652	-0.0258777	SEMA4B	HYPO	chr15	90727560	90728569
chr17	259426	260000	575	*	9	8.68735e-12	0.93497	0.140013	0.37598	-0.133966	-0.038701	C17orf97	HYPO	chr17	259426	260000
chr19	52391078	52391090	13	*	2	6.59229e-09	0.97737	0.905907	0.983399	-0.0340964	-0.0330981	ZNF577,ZNF649	HYPO	chr19	52391078	52391090
chr15	75018674	75019376	703	*	17	3.41143e-21	0.994305	0.233529	0.62511	0.154295	0.0487499	CYP1A1	HYPER	chr15	75018674	75019376
chr6	30094300	30095802	1503	*	30	6.15893e-25	0.99866	0.412817	0.983668	0.135354	0.0416441	IGR	HYPER	chr6	30094300	30095802
chr15	89921182	89922345	1164	*	10	2.44908e-15	0.999782	0.051612	0.468799	0.0627369	0.0154024	LINC00925	HYPER	chr15	89921182	89922345
chr6	31690904	31692026	1123	*	28	1.01484e-13	0.999991	0.66745	0.999999	0.044673	0.0236443	C6orf25,LY6G6C	HYPER	chr6	31690904	31692026

## Sheet: 4. DEGs
ENS_ID	Gene_Name	baseMean	log2FoldChange	lfcSE	stat	pvalue	padj	start	end	chr
ENSG00000205022	PABPN1L	6.24389	-5.32609	1.14806	-4.63922	3.49728e-06	0.0562782	88863333	88866660	chr16
ENSG00000092068	SLC7A8	18.7719	-3.57981	0.809584	-4.42179	9.78867e-06	0.0787597	23125295	23183674	chr14
ENSG00000276334	AL133243.2	5.6153	-5.01344	1.25273	-4.00203	6.28022e-05	0.336871	32521927	32523547	chr2
ENSG00000175287	PHYHD1	7.41029	-4.1392	1.09035	-3.79622	0.000146921	0.591062	128920966	128942041	chr9
ENSG00000107021	TBC1D13	329.208	-0.509935	0.136659	-3.73145	0.000190379	0.612714	128787253	128810430	chr9
ENSG00000169860	P2RY1	7.11476	-4.32707	1.239	-3.4924	0.000478702	0.995594	152835131	152841439	chr3
ENSG00000203747	FCGR3A	1883.55	0.524233	0.151686	3.45604	0.000548165	0.995594	161541759	161550737	chr1
ENSG00000260190	AL807752.5	9.55419	-2.85515	0.832421	-3.42994	0.000603724	0.995594	136937169	136937988	chr9
ENSG00000078900	TP73	5.8436	-3.12991	0.912732	-3.42917	0.000605432	0.995594	3652516	3736201	chr1
ENSG00000270165	AC010530.1	5.50824	-3.31161	0.974929	-3.39677	0.000681866	0.995594	67738588	67739922	chr16
ENSG00000162413	KLHL21	1044.39	-0.402134	0.120067	-3.34926	0.000810275	0.995594	6590724	6614607	chr1
ENSG00000053918	KCNQ1	307.79	-0.511366	0.152736	-3.34803	0.000813873	0.995594	2444684	2849110	chr11
ENSG00000228078	HLA-U	29.2726	-4.32145	1.29355	-3.34077	0.000835465	0.995594	29934101	29934286	chr6
ENSG00000102145	GATA1	178.085	-1.32931	0.401151	-3.31375	0.000920541	0.995594	48786554	48794311	chrX
ENSG00000120875	DUSP4	5.36269	-4.15388	1.25641	-3.30615	0.000945888	0.995594	29333064	29350684	chr8
ENSG00000171310	CHST11	760.637	-0.408394	0.12628	-3.23402	0.00122059	0.995594	104455295	104762014	chr12
ENSG00000144381	HSPD1	551.379	0.414517	0.128552	3.22452	0.00126184	0.995594	197486584	197516737	chr2
ENSG00000178404	CEP295NL	6.08643	-3.48242	1.08256	-3.21683	0.00129614	0.995594	78870910	78903217	chr17
ENSG00000100219	XBP1	1111.36	0.517006	0.160855	3.21412	0.00130845	0.995594	28794555	28800597	chr22
ENSG00000110713	NUP98	689.776	-0.372793	0.115998	-3.2138	0.0013099	0.995594	3671083	3797792	chr11
ENSG00000284052	AC006460.2	10.5255	-2.82344	0.880767	-3.20566	0.00134755	0.995594	190607660	190649840	chr2
ENSG00000198848	CES1	72.4817	-1.40431	0.441896	-3.17791	0.0014834	0.995594	55802851	55833337	chr16
ENSG00000026652	AGPAT4	121.523	0.646992	0.20403	3.17107	0.0015188	0.995594	161129967	161274061	chr6
ENSG00000235740	PHACTR2-AS1	7.1011	3.00724	0.949457	3.16733	0.00153845	0.995594	143554325	143562031	chr6
ENSG00000234568	BIN2P1	7.57081	-2.79965	0.886683	-3.15744	0.00159159	0.995594	82275071	82276600	chr4
ENSG00000275395	FCGBP	173.651	-0.741769	0.235158	-3.15434	0.00160859	0.995594	39863323	39934626	chr19
ENSG00000138246	DNAJC13	134.029	-0.705578	0.225599	-3.12758	0.00176252	0.99613	132417502	132539032	chr3
ENSG00000087589	CASS4	220.315	-0.758527	0.243367	-3.1168	0.00182826	0.99613	56412112	56460387	chr20
ENSG00000131355	ADGRE3	790.208	-0.551711	0.177012	-3.1168	0.00182827	0.99613	14619117	14690027	chr19
ENSG00000154237	LRRK1	200.045	-0.51965	0.169786	-3.06062	0.00220876	0.99613	100919327	101078257	chr15
ENSG00000008513	ST3GAL1	1102.36	-0.368826	0.121163	-3.04406	0.00233412	0.99613	133454848	133571940	chr8
ENSG00000110921	MVK	87.4166	0.650372	0.213865	3.04105	0.00235759	0.99613	109573255	109598125	chr12
ENSG00000033100	CHPF2	564.679	-0.374615	0.123935	-3.02268	0.0025055	0.99613	151232489	151238827	chr7
ENSG00000092108	SCFD1	247.108	0.511245	0.171961	2.97302	0.00294885	0.99613	30622112	30735812	chr14
ENSG00000238243	OR2W3	82.0086	-1.88674	0.635061	-2.97096	0.00296867	0.99613	247895587	247896531	chr1
ENSG00000227615	AP001324.1	19.3755	-1.26501	0.42658	-2.96547	0.00302222	0.99613	74745716	74746114	chr11
ENSG00000240371	RPS4XP13	2.54789	-2.97447	1.00779	-2.95148	0.00316258	0.99613	57576292	57577080	chr11
ENSG00000183323	CCDC125	215.502	-0.491086	0.166576	-2.94812	0.00319716	0.99613	69280175	69332809	chr5
ENSG00000250510	GPR162	164.199	-0.7766	0.264053	-2.94108	0.0032707	0.99613	6821624	6829972	chr12
ENSG00000140545	MFGE8	179.807	-0.622533	0.21227	-2.93274	0.0033598	0.99613	88898683	88913381	chr15
ENSG00000162889	MAPKAPK2	914.557	-0.374908	0.128011	-2.92873	0.00340355	0.99613	206684944	206734283	chr1
ENSG00000271858	Z84492.1	5.29084	-2.29411	0.783424	-2.92831	0.00340809	0.99613	50365334	50368197	chr3
ENSG00000115839	RAB3GAP1	216.625	-0.422236	0.144659	-2.91883	0.00351346	0.99613	135052265	135176394	chr2
ENSG00000162591	MEGF6	544.519	-0.445954	0.153543	-2.90442	0.0036793	0.99613	3487951	3611508	chr1
ENSG00000198833	UBE2J1	718.135	0.502274	0.173407	2.8965	0.00377355	0.99613	89326625	89352722	chr6
ENSG00000179914	ITLN1	15.1962	-2.73949	0.946527	-2.89425	0.00380066	0.99613	160876540	160885180	chr1
ENSG00000158156	XKR8	668.432	-0.449064	0.155883	-2.88078	0.00396692	0.99613	27959462	27968096	chr1
ENSG00000141867	BRD4	848.052	-0.395622	0.137417	-2.87898	0.0039896	0.99613	15235519	15332545	chr19
ENSG00000137216	TMEM63B	176.04	-0.678183	0.236776	-2.86424	0.00418014	0.99613	44126914	44155519	chr6
ENSG00000144867	SRPRB	229.99	0.411828	0.143975	2.86041	0.00423092	0.99613	133784033	133825772	chr3
ENSG00000197265	GTF2E2	161.083	0.62875	0.220997	2.84506	0.00444032	0.99613	30578318	30658236	chr8
ENSG00000034693	PEX3	63.247	0.954409	0.335934	2.84106	0.00449632	0.99613	143450805	143490616	chr6
ENSG00000005486	RHBDD2	395.469	-0.388189	0.136642	-2.84092	0.00449834	0.99613	75842602	75888926	chr7
ENSG00000148175	STOM	692.648	0.475801	0.167487	2.84082	0.00449979	0.99613	121338988	121370304	chr9
ENSG00000150637	CD226	336.943	0.654877	0.230835	2.837	0.00455403	0.99613	69831158	69961803	chr18
ENSG00000076984	MAP2K7	518.987	-0.420109	0.148842	-2.82251	0.00476491	0.99613	7903843	7914478	chr19
ENSG00000125245	GPR18	183.736	0.633966	0.225916	2.8062	0.0050129	0.99613	99254714	99261744	chr13
ENSG00000183625	CCR3	329.986	-0.94806	0.337914	-2.80563	0.00502191	0.99613	46163604	46266706	chr3
ENSG00000165879	FRAT1	759.919	-0.442419	0.157929	-2.80138	0.00508848	0.99613	97319267	97321915	chr10
ENSG00000111424	VDR	129.441	-0.686664	0.245347	-2.79875	0.00513006	0.99613	47841537	47943048	chr12
ENSG00000108349	CASC3	1242.7	-0.291721	0.104279	-2.7975	0.00514997	0.99613	40140318	40172171	chr17
ENSG00000084070	SMAP2	4109.01	-0.510038	0.182459	-2.79536	0.00518424	0.99613	40344850	40423326	chr1
ENSG00000130758	MAP3K10	159.391	-0.550484	0.196944	-2.79513	0.00518783	0.99613	40191426	40215575	chr19
ENSG00000143190	POU2F1	265.382	-0.426133	0.152457	-2.7951	0.00518831	0.99613	167220876	167427345	chr1
ENSG00000183751	TBL3	232.364	-0.550789	0.19714	-2.79389	0.00520775	0.99613	1972037	1982933	chr16
ENSG00000129657	SEC14L1	2041.25	-0.562217	0.201789	-2.78616	0.00533359	0.99613	77088749	77217101	chr17
ENSG00000037280	FLT4	38.6172	-1.1778	0.422924	-2.7849	0.00535448	0.99613	180601506	180649624	chr5
ENSG00000104973	MED25	738.362	-0.553215	0.198821	-2.78247	0.00539462	0.99613	49818279	49840383	chr19
ENSG00000114850	SSR3	474.214	0.499715	0.18069	2.7656	0.00568184	0.99613	156540140	156555184	chr3
ENSG00000179869	ABCA13	6.87874	3.30357	1.19474	2.76511	0.00569041	0.99613	48171458	48647497	chr7
ENSG00000065911	MTHFD2	144.31	0.68134	0.246839	2.76026	0.00577554	0.99613	74198610	74217565	chr2
ENSG00000167632	TRAPPC9	175.525	-0.659412	0.239009	-2.75894	0.00579888	0.99613	139727725	140458579	chr8
ENSG00000156603	MED19	84.1106	0.56153	0.204722	2.74289	0.00609014	0.99613	57703714	57712323	chr11
ENSG00000198744	MTCO3P12	7.26097	-3.98879	1.46054	-2.73103	0.00631364	0.99613	634376	634922	chr1
ENSG00000173825	TIGD3	161.16	-0.804091	0.295692	-2.71935	0.00654097	0.99613	65354751	65357613	chr11
ENSG00000157349	DDX19B	76.4154	0.733806	0.270089	2.7169	0.0065896	0.99613	70289663	70335283	chr16
ENSG00000230673	PABPC1P3	10.3875	-1.92051	0.708995	-2.70878	0.00675313	0.99613	74583088	74583546	chrX
ENSG00000131203	IDO1	64.7098	-1.63844	0.605044	-2.70797	0.00676953	0.99613	39902275	39928790	chr8
ENSG00000128228	SDF2L1	169.444	0.626559	0.231476	2.7068	0.00679346	0.99613	21642302	21644299	chr22
ENSG00000069849	ATP1B3	256.001	0.334528	0.123699	2.70437	0.00684343	0.99613	141876124	141926549	chr3
ENSG00000123810	B9D2	129.941	-0.621355	0.230346	-2.69749	0.00698645	0.99613	41354417	41364165	chr19
ENSG00000236088	COX10-AS1	46.67	1.09184	0.405123	2.69509	0.00703689	0.99613	13755574	14069495	chr17
ENSG00000161835	GRASP	45.3514	-0.973958	0.361501	-2.69421	0.00705565	0.99613	52006946	52015889	chr12
ENSG00000108950	FAM20A	18.5628	2.03205	0.756315	2.68678	0.00721439	0.99613	68535113	68601367	chr17
ENSG00000121067	SPOP	549.905	-0.262722	0.0980112	-2.68053	0.00735052	0.99613	49598884	49678163	chr17
ENSG00000176095	IP6K1	708.563	-0.416653	0.155956	-2.67161	0.00754884	0.99613	49724294	49786542	chr3
ENSG00000144231	POLR2D	188.142	0.47822	0.179006	2.67153	0.00755069	0.99613	127843553	127858155	chr2
ENSG00000255801	AC092746.1	10.3462	-2.73538	1.02403	-2.67118	0.00755858	0.99613	8548361	8567613	chr12
ENSG00000185808	PIGP	61.7018	0.845621	0.316707	2.67004	0.00758417	0.99613	37059170	37073170	chr21
ENSG00000279762	AC005899.8	13.21	-2.37098	0.88844	-2.6687	0.00761461	0.99613	32423971	32446038	chr17
ENSG00000215571	GRK6P1	5.06134	-2.41659	0.908241	-2.66073	0.00779706	0.99613	21319156	21320866	chr13
ENSG00000091640	SPAG7	280.858	0.452449	0.170412	2.65503	0.00793009	0.99613	4959226	4967817	chr17
ENSG00000100346	CACNA1I	99.4254	-0.528443	0.199494	-2.64891	0.0080751	0.99613	39570753	39689737	chr22
ENSG00000178789	CD300LB	472.903	-0.496225	0.187337	-2.64884	0.00807693	0.99613	74521174	74531475	chr17
ENSG00000176463	SLCO3A1	566.421	-0.424148	0.160127	-2.64882	0.00807728	0.99613	91853708	92172435	chr15
ENSG00000105516	DBP	205.489	-0.513706	0.194111	-2.64645	0.00813411	0.99613	48630030	48637438	chr19
ENSG00000185669	SNAI3	192.448	-0.533679	0.201826	-2.64425	0.00818711	0.99613	88677688	88686507	chr16
ENSG00000275835	TUBGCP5	69.6891	0.781402	0.296121	2.6388	0.0083201	0.99613	22983192	23039572	chr15
ENSG00000214087	ARL16	236.03	-0.561073	0.212946	-2.63482	0.00841821	0.99613	81681174	81683924	chr17
ENSG00000230457	PA2G4P4	3.0246	-2.45978	0.934948	-2.63093	0.00851518	0.99613	156809551	156810732	chr3
ENSG00000161040	FBXL13	26.088	-1.87895	0.715447	-2.62627	0.00863273	0.99613	102813230	103074843	chr7
ENSG00000171206	TRIM8	910.704	-0.387629	0.147629	-2.6257	0.008647	0.99613	102642310	102660680	chr10
ENSG00000132153	DHX30	556.521	-0.323721	0.123473	-2.62181	0.0087465	0.99613	47802909	47850195	chr3
ENSG00000105656	ELL	528.753	-0.456895	0.174334	-2.6208	0.00877226	0.99613	18442663	18522116	chr19
ENSG00000153064	BANK1	403.193	0.520198	0.19867	2.6184	0.00883423	0.99613	101411286	102074812	chr4
ENSG00000104918	RETN	34.9841	1.28657	0.492191	2.61396	0.00895001	0.99613	7669049	7670455	chr19
ENSG00000104419	NDRG1	558.961	-0.396744	0.152009	-2.61001	0.00905386	0.99613	133237171	133302022	chr8
ENSG00000103056	SMPD3	235.217	-0.797226	0.305886	-2.60628	0.00915304	0.99613	68358327	68448508	chr16
ENSG00000137563	GGH	22.1894	1.80378	0.693066	2.6026	0.0092519	0.99613	63015079	63038806	chr8
ENSG00000116353	MECR	61.6452	-0.707572	0.272158	-2.59986	0.00932631	0.99613	29192873	29230942	chr1
ENSG00000110514	MADD	565.588	-0.27901	0.1074	-2.59785	0.00938098	0.99613	47269161	47330031	chr11
ENSG00000012223	LTF	173.792	1.79328	0.690787	2.596	0.00943156	0.99613	46435645	46485234	chr3
ENSG00000102882	MAPK3	591.422	-0.530419	0.20439	-2.59514	0.00945537	0.99613	30114105	30123506	chr16
ENSG00000006534	ALDH3B1	474.901	-0.533246	0.205619	-2.59337	0.00950396	0.99613	68008578	68029282	chr11
ENSG00000254477	AP000640.1	10.1449	-2.1246	0.819887	-2.59134	0.00956038	0.99613	59752578	59754975	chr11
ENSG00000141385	AFG3L2	130.988	0.533555	0.207139	2.57583	0.00999996	0.99613	12328944	12377314	chr18
ENSG00000140995	DEF8	1806.56	-0.34387	0.133851	-2.56906	0.0101975	0.99613	89947925	89968060	chr16
ENSG00000154889	MPPE1	345.716	-0.419245	0.163856	-2.55861	0.010509	0.99613	11882622	11909223	chr18
ENSG00000141556	TBCD	555.45	-0.299706	0.117273	-2.55563	0.0105995	0.99613	82752065	82945914	chr17
ENSG00000173915	ATP5MD	125.998	0.746722	0.292463	2.55322	0.0106733	0.99613	103389041	103396492	chr10
ENSG00000090487	SPG21	840.036	-0.287598	0.112698	-2.55193	0.0107127	0.99613	64963022	64990310	chr15
ENSG00000107949	BCCIP	198.728	0.450827	0.17708	2.5459	0.0108998	0.99613	125823546	125853695	chr10
ENSG00000235655	H3F3AP4	81.1928	-0.697931	0.274157	-2.54574	0.0109047	0.99613	174719908	174720318	chr2
ENSG00000169371	SNUPN	64.7072	-0.792064	0.311657	-2.54146	0.0110392	0.99613	75598083	75626469	chr15
ENSG00000115364	MRPL19	113.472	0.572865	0.225767	2.53742	0.0111672	0.99613	75646783	75690851	chr2
ENSG00000129353	SLC44A2	3708.23	-0.286049	0.112866	-2.53442	0.0112634	0.99613	10602457	10644557	chr19
ENSG00000234751	AP002381.1	4.67646	-3.3188	1.31283	-2.52796	0.0114727	0.99613	72940498	72941112	chr11
ENSG00000103355	PRSS33	134.653	-1.35413	0.535954	-2.52658	0.0115178	0.99613	2783953	2787948	chr16
ENSG00000260778	AC009065.4	16.8352	-1.87707	0.743315	-2.52527	0.011561	0.99613	2268155	2273418	chr16
ENSG00000108852	MPP2	9.4475	-2.80925	1.11396	-2.52185	0.0116739	0.99613	43875357	43909711	chr17
ENSG00000134830	C5AR2	1037.01	-0.371481	0.147329	-2.52143	0.0116879	0.99613	47332147	47347327	chr19
ENSG00000172172	MRPL13	57.5675	1.25905	0.500016	2.51801	0.011802	0.99613	120380761	120445402	chr8
ENSG00000231826	LINC01819	7.15331	-3.00144	1.1955	-2.51062	0.0120521	0.99613	43027823	43040662	chr2
ENSG00000120093	HOXB3	53.2278	-0.862107	0.343543	-2.50946	0.0120917	0.99613	48548870	48604912	chr17
ENSG00000127084	FGD3	4984.69	-0.325918	0.130064	-2.50583	0.0122165	0.99613	92947523	93036236	chr9
ENSG00000235162	C12orf75	149.926	0.588467	0.235174	2.50226	0.0123402	0.99613	105235290	105396097	chr12
ENSG00000169756	LIMS1	417.53	0.36111	0.144431	2.50023	0.0124112	0.99613	108534355	108687246	chr2
ENSG00000157954	WIPI2	858.819	-0.28407	0.113784	-2.49658	0.0125397	0.99613	5190196	5233840	chr7
ENSG00000091181	IL5RA	106.868	-1.15948	0.464437	-2.49652	0.0125418	0.99613	3066326	3126613	chr3
ENSG00000266385	AC005899.5	7.55149	-2.7818	1.11493	-2.49504	0.0125942	0.99613	32411217	32412420	chr17
ENSG00000176563	CNTD1	22.822	-1.23487	0.495274	-2.49331	0.0126559	0.99613	42798792	42811587	chr17
ENSG00000138629	UBL7	510.366	-0.445489	0.178836	-2.49105	0.0127367	0.99613	74445977	74461182	chr15
ENSG00000165131	LLCFC1	9.93152	-2.54287	1.02141	-2.48956	0.0127902	0.99613	142939343	142940865	chr7
ENSG00000181027	FKRP	140.815	-0.388785	0.156224	-2.48863	0.0128237	0.99613	46746046	46776988	chr19
ENSG00000228340	MIR646HG	84.9323	-0.614091	0.247232	-2.48387	0.0129964	0.99613	60087826	60653784	chr20
ENSG00000112130	RNF8	90.1188	0.575634	0.231974	2.48145	0.0130847	0.99613	37353979	37394734	chr6
ENSG00000115594	IL1R1	128.37	-0.632961	0.255842	-2.47403	0.0133598	0.99613	102064544	102179874	chr2
ENSG00000178409	BEND3	5.60944	-2.47386	1.00122	-2.47085	0.0134792	0.99613	107065182	107115269	chr6
ENSG00000136630	HLX	124.573	-0.667879	0.270449	-2.46952	0.0135294	0.99613	220879431	220885059	chr1
ENSG00000073150	PANX2	210.548	-0.562221	0.227753	-2.46856	0.0135659	0.99613	50170731	50180294	chr22
ENSG00000012232	EXTL3	506.717	-0.380862	0.154491	-2.46527	0.0136911	0.99613	28600469	28755599	chr8
ENSG00000102032	RENBP	270.891	-0.521476	0.21161	-2.46433	0.0137271	0.99613	153935269	153944687	chrX
ENSG00000178234	GALNT11	134.513	0.491601	0.199536	2.46372	0.0137504	0.99613	152025674	152122340	chr7
ENSG00000196588	MRTFA	709.303	-0.368289	0.149729	-2.45971	0.0139051	0.99613	40410281	40636719	chr22
ENSG00000179943	FIZ1	127.141	-0.49313	0.200622	-2.458	0.0139713	0.99613	55591376	55601970	chr19
ENSG00000170473	PYM1	184.8	0.40244	0.163742	2.45777	0.0139803	0.99613	55901413	55932618	chr12
ENSG00000104899	AMH	7.70281	2.2633	0.921706	2.45556	0.0140667	0.99613	2249309	2252073	chr19
ENSG00000100056	ESS2	209.441	-0.416966	0.169868	-2.45464	0.0141024	0.99613	19130279	19144684	chr22
ENSG00000179094	AC129492.1	194.613	-0.606137	0.247081	-2.4532	0.0141593	0.99613	8140472	8156506	chr17
ENSG00000164074	ABHD18	187.63	0.433239	0.17666	2.45239	0.0141912	0.99613	127965306	128039927	chr4
ENSG00000213293	AC012618.1	2.23603	-1.94738	0.79458	-2.45083	0.0142528	0.99613	12260126	12260537	chr19
ENSG00000109180	OCIAD1	473.166	0.345968	0.141218	2.44988	0.0142903	0.99613	48805212	48861817	chr4
ENSG00000124772	CPNE5	278.053	0.507581	0.20731	2.44842	0.0143486	0.99613	36740775	36839444	chr6
ENSG00000273669	AC015819.1	37.2612	-1.00933	0.412762	-2.44531	0.0144727	0.99613	75073543	75074205	chr18
ENSG00000125124	BBS2	182.012	-0.5041	0.206285	-2.4437	0.0145374	0.99613	56466836	56520087	chr16
ENSG00000267751	AC009005.1	8.07746	-2.14995	0.879842	-2.44356	0.0145432	0.99613	567210	572228	chr19
ENSG00000069188	SDK2	36.4613	-1.21557	0.498262	-2.43961	0.014703	0.99613	73334384	73644445	chr17
ENSG00000151640	DPYSL4	11.6765	-2.58181	1.05925	-2.43739	0.0147936	0.99613	132186948	132205759	chr10
ENSG00000100241	SBF1	1695.94	-0.272817	0.112053	-2.43471	0.0149037	0.99613	50445000	50475035	chr22
ENSG00000122390	NAA60	577.897	-0.331155	0.136056	-2.43395	0.0149349	0.99613	3443649	3486953	chr16
ENSG00000114626	ABTB1	6174.53	-0.465015	0.191072	-2.43372	0.0149445	0.99613	127672935	127680926	chr3
ENSG00000171606	ZNF274	267.658	-0.447881	0.184066	-2.43326	0.0149635	0.99613	58183029	58213562	chr19
ENSG00000166562	SEC11C	166.623	0.640844	0.263578	2.43133	0.0150436	0.99613	59139866	59158832	chr18
ENSG00000239306	RBM14	607.822	-0.266509	0.10975	-2.42831	0.0151692	0.99613	66616582	66627347	chr11
ENSG00000112110	MRPL18	143.044	0.359827	0.148445	2.42398	0.0153515	0.99613	159789812	159798436	chr6
ENSG00000280181	AC025262.2	5.96516	-2.80147	1.156	-2.42341	0.0153755	0.99613	64709458	64710513	chr12
ENSG00000115866	DARS	314.283	0.466835	0.192666	2.42303	0.0153918	0.99613	135905881	135986100	chr2
ENSG00000135077	HAVCR2	206.934	0.399078	0.164797	2.42164	0.0154508	0.99613	157085832	157142869	chr5
ENSG00000158792	SPATA2L	173.9	-0.49899	0.206096	-2.42116	0.0154711	0.99613	89696357	89701705	chr16
ENSG00000286342	AC073210.3	5.42124	-3.1455	1.29936	-2.4208	0.0154862	0.99613	64947571	64950701	chr7
ENSG00000112033	PPARD	393.817	-0.332042	0.137285	-2.41864	0.0155788	0.99613	35342558	35428191	chr6
ENSG00000236911	AL137789.1	5.64067	-3.01717	1.248	-2.41762	0.0156226	0.99613	207551925	207606555	chr1
ENSG00000173875	ZNF791	409.626	0.357615	0.14808	2.41501	0.0157346	0.99613	12610918	12633840	chr19
ENSG00000164221	CCDC112	65.7418	0.614824	0.254904	2.41198	0.0158663	0.99613	115267190	115296693	chr5
ENSG00000081721	DUSP12	84.6069	0.652014	0.270354	2.4117	0.0158781	0.99613	161749758	161757238	chr1
ENSG00000112237	CCNC	159.202	0.680664	0.282405	2.41024	0.015942	0.99613	99542387	99568825	chr6
ENSG00000170430	MGMT	116.51	-0.636823	0.264622	-2.40654	0.0161046	0.99613	129467190	129770983	chr10
ENSG00000198740	ZNF652	357.36	-0.327631	0.136223	-2.40511	0.0161677	0.99613	49289206	49362473	chr17
ENSG00000157870	PRXL2B	161.123	-0.437588	0.182036	-2.40386	0.0162229	0.99613	2586491	2591469	chr1
ENSG00000183978	COA3	157.42	0.429033	0.178577	2.40252	0.0162827	0.99613	42795147	42798704	chr17
ENSG00000246731	AC100786.1	17.1171	1.59877	0.665614	2.40196	0.0163077	0.99613	74209980	74213342	chr17
ENSG00000177169	ULK1	938.323	-0.336634	0.140172	-2.40158	0.0163243	0.99613	131894622	131923150	chr12
ENSG00000185630	PBX1	31.595	-1.22888	0.512234	-2.39907	0.0164368	0.99613	164555584	164899296	chr1
ENSG00000269191	AC005387.2	11.3891	-2.25215	0.941109	-2.39308	0.0167075	0.99613	18532908	18536188	chr19
ENSG00000160445	ZER1	764.755	-0.468718	0.19597	-2.39178	0.0167668	0.99613	128729786	128772414	chr9
ENSG00000141510	TP53	489.84	-0.315071	0.131911	-2.38851	0.0169169	0.99613	7661779	7687550	chr17
ENSG00000277763	AL138995.1	5.07579	2.80241	1.17343	2.38822	0.0169302	0.99613	56117316	56117990	chr14
ENSG00000197561	ELANE	20.9667	2.33702	0.979046	2.38703	0.0169849	0.99613	851014	856247	chr19
ENSG00000068354	TBC1D25	278.681	-0.402872	0.168833	-2.38622	0.0170225	0.99613	48539714	48562609	chrX
ENSG00000171497	PPID	155.134	0.463398	0.194277	2.38524	0.0170679	0.99613	158709127	158723396	chr4
ENSG00000211892	IGHG4	84.9497	1.10151	0.46217	2.38334	0.0171565	0.99613	105620506	105626066	chr14
ENSG00000102003	SYP	13.7279	-1.52901	0.643754	-2.37515	0.0175417	0.99613	49187804	49200259	chrX
ENSG00000132471	WBP2	1760.59	-0.441271	0.185821	-2.37471	0.0175625	0.99613	75845699	75856507	chr17
ENSG00000198909	MAP3K3	1394.05	-0.296527	0.12489	-2.3743	0.0175821	0.99613	63622415	63696303	chr17
ENSG00000072864	NDE1	367.095	-0.469623	0.197861	-2.37349	0.0176206	0.99613	15643267	15726353	chr16
ENSG00000020426	MNAT1	33.0577	0.887227	0.373981	2.37239	0.0176736	0.99613	60734742	60969965	chr14
ENSG00000101997	CCDC22	278.753	-0.394031	0.166146	-2.37159	0.0177119	0.99613	49235470	49250520	chrX
ENSG00000153975	ZUP1	62.605	0.876386	0.369632	2.37097	0.0177415	0.99613	116635618	116668794	chr6
ENSG00000132341	RAN	706.908	0.258419	0.109232	2.36577	0.0179925	0.99613	130872037	130877678	chr12
ENSG00000198792	TMEM184B	565.259	-0.310001	0.131123	-2.36421	0.0180687	0.99613	38219291	38273010	chr22
ENSG00000214530	STARD10	202.335	-0.54702	0.231557	-2.36235	0.0181593	0.99613	72754729	72793681	chr11
ENSG00000108179	PPIF	459.427	-0.418931	0.177356	-2.3621	0.018172	0.99613	79347469	79355334	chr10
ENSG00000243224	AC006252.1	11.5023	1.99304	0.84399	2.36145	0.0182035	0.99613	52239258	52241097	chr3
ENSG00000187764	SEMA4D	2373.5	-0.25186	0.106705	-2.36033	0.0182585	0.99613	89360787	89498130	chr9
ENSG00000204084	INPP5B	247.216	-0.462247	0.195852	-2.36019	0.0182657	0.99613	37860697	37947057	chr1
ENSG00000177239	MAN1B1	678.521	-0.294385	0.124754	-2.35972	0.0182887	0.99613	137086985	137109183	chr9
ENSG00000149269	PAK1	1411.65	-0.343482	0.14563	-2.3586	0.0183441	0.99613	77321707	77474635	chr11
ENSG00000221883	ARIH2OS	15.671	-1.2908	0.547484	-2.3577	0.0183888	0.99613	48917782	48919385	chr3
ENSG00000135740	SLC9A5	14.7579	-1.47486	0.625817	-2.35669	0.0184386	0.99613	67237683	67272191	chr16
ENSG00000105643	ARRDC2	884.208	-0.260215	0.110475	-2.35542	0.0185016	0.99613	18001132	18014102	chr19
ENSG00000056050	HPF1	74.6335	0.539375	0.229677	2.34841	0.0188539	0.99613	169729470	169757944	chr4
ENSG00000158195	WASF2	1925.38	-0.250377	0.106741	-2.34566	0.0189937	0.99613	27404230	27490167	chr1
ENSG00000201581	RN7SKP78	4.01689	-2.86371	1.22143	-2.34455	0.01905	0.99613	6149623	6149940	chr10
ENSG00000144746	ARL6IP5	1423.42	0.375916	0.160537	2.34162	0.0192004	0.99613	69084937	69106092	chr3
ENSG00000224660	SH3BP5-AS1	220.589	0.566373	0.241929	2.34107	0.0192286	0.99613	15254184	15264515	chr3
ENSG00000035720	STAP1	106.377	0.630354	0.26955	2.33854	0.0193592	0.99613	67558727	67607337	chr4
ENSG00000146540	C7orf50	288.434	-0.439391	0.188223	-2.33442	0.0195736	0.99613	996986	1138260	chr7
ENSG00000262874	C19orf84	13.5984	-1.8583	0.796407	-2.33335	0.0196295	0.99613	51388289	51390591	chr19
ENSG00000277147	LINC00869	82.656	-0.594592	0.254889	-2.33275	0.0196614	0.99613	149606334	149705716	chr1
ENSG00000100401	RANGAP1	669.957	-0.364135	0.156283	-2.32997	0.019808	0.99613	41245611	41286251	chr22
ENSG00000275371	AC012645.4	36.8132	-0.967361	0.415199	-2.32987	0.0198128	0.99613	30110895	30111955	chr16
ENSG00000169403	PTAFR	3018.78	-0.436984	0.18766	-2.32859	0.0198806	0.99613	28147166	28193936	chr1
ENSG00000130511	SSBP4	462.695	0.348949	0.150013	2.32612	0.0200121	0.99613	18418864	18434562	chr19
ENSG00000127663	KDM4B	955.711	-0.302985	0.130326	-2.32482	0.0200814	0.99613	4969113	5153598	chr19
ENSG00000079785	DDX1	316.211	0.410443	0.176655	2.32341	0.020157	0.99613	15591178	15631111	chr2
ENSG00000258035	AC123567.2	5.95245	-2.86123	1.23678	-2.31344	0.0206984	0.99613	94167528	94187724	chr12
ENSG00000120699	EXOSC8	198.323	0.481162	0.20806	2.31262	0.0207438	0.99613	36998816	37009614	chr13
ENSG00000126264	HCST	446.526	0.377377	0.163221	2.31206	0.0207745	0.99613	35902480	35904377	chr19
ENSG00000118162	KPTN	44.6115	0.809899	0.350665	2.30961	0.0209099	0.99613	47475150	47484265	chr19
ENSG00000285954	AC119428.3	15.442	1.56856	0.680857	2.3038	0.0212339	0.99613	53344031	53365473	chr1
ENSG00000126522	ASL	120.765	-0.485745	0.211076	-2.30129	0.0213754	0.99613	66075798	66093558	chr7
ENSG00000080845	DLGAP4	267.936	-0.355338	0.154471	-2.30036	0.0214279	0.99613	36306336	36528637	chr20
ENSG00000093009	CDC45	9.57866	2.337	1.01653	2.29899	0.0215053	0.99613	19479459	19520612	chr22
ENSG00000126861	OMG	19.123	1.60996	0.700928	2.29691	0.0216242	0.99613	31272013	31297539	chr17
ENSG00000186350	RXRA	1791.95	-0.398372	0.173659	-2.29399	0.0217912	0.99613	134317098	134440585	chr9
ENSG00000172765	TMCC1	249.713	-0.450967	0.196666	-2.29306	0.0218447	0.99613	129647792	129893606	chr3
ENSG00000171766	GATM	25.6003	1.57341	0.686246	2.29278	0.0218607	0.99613	45361124	45402327	chr15
ENSG00000213977	TAX1BP3	32.37	0.924097	0.403439	2.29055	0.0219895	0.99613	3662895	3668679	chr17
ENSG00000186625	KATNA1	100.356	0.467013	0.203897	2.29043	0.0219964	0.99613	149594873	149648972	chr6
ENSG00000103642	LACTB	204.305	0.43514	0.190084	2.2892	0.0220679	0.99613	63121833	63142061	chr15
ENSG00000239839	DEFA3	168.14	2.1884	0.956921	2.28692	0.0222006	0.99613	7015869	7018297	chr8
ENSG00000261332	AC116348.2	5.14768	2.42378	1.0604	2.28572	0.0222704	0.99613	30498766	30499554	chr16
ENSG00000137700	SLC37A4	111.651	0.522908	0.228869	2.28475	0.0223276	0.99613	119024114	119030906	chr11
ENSG00000180098	TRNAU1AP	182.835	0.407565	0.178468	2.28368	0.0223901	0.99613	28553085	28578545	chr1
ENSG00000169252	ADRB2	133.602	0.498362	0.218243	2.28352	0.0223996	0.99613	148825245	148828687	chr5
ENSG00000227191	TRGC2	289.231	0.563766	0.247134	2.28122	0.0225353	0.99613	38239580	38249572	chr7
ENSG00000183386	FHL3	361.024	-0.619839	0.27176	-2.28083	0.0225585	0.99613	37996770	38005606	chr1
ENSG00000235245	AL360181.2	28.5463	-1.06414	0.466919	-2.27907	0.0226628	0.99613	133295187	133295977	chr10
ENSG00000004779	NDUFAB1	167.463	0.410709	0.180212	2.27903	0.0226654	0.99613	23581014	23596316	chr16
ENSG00000105220	GPI	704.043	-0.447268	0.196362	-2.27778	0.02274	0.99613	34359480	34402413	chr19
ENSG00000261052	SULT1A3	3.60901	1.66554	0.731868	2.27574	0.0228616	0.99613	30199228	30204310	chr16
ENSG00000130766	SESN2	131.918	-0.519897	0.228574	-2.27452	0.0229345	0.99613	28259518	28282491	chr1
ENSG00000197724	PHF2	262.61	-0.431278	0.189701	-2.27345	0.0229988	0.99613	93576584	93679587	chr9
ENSG00000105618	PRPF31	210.897	-0.421484	0.185427	-2.27305	0.0230233	0.99613	54115410	54131719	chr19
ENSG00000155849	ELMO1	395.069	-0.47533	0.209308	-2.27096	0.0231493	0.99613	36854361	37449249	chr7
ENSG00000173085	COQ2	63.7702	0.687449	0.302916	2.26944	0.0232417	0.99613	83261536	83284914	chr4
ENSG00000156860	FBRS	1046.24	-0.346915	0.152905	-2.26883	0.0232789	0.99613	30658431	30670814	chr16
ENSG00000111639	MRPL51	223.379	0.380813	0.167863	2.2686	0.0232929	0.99613	6491886	6493841	chr12
ENSG00000173436	MICOS10	116.322	-0.454847	0.200556	-2.26793	0.0233335	0.99613	19484403	19629821	chr1
ENSG00000204584	FLJ45513	36.8589	-0.955868	0.421531	-2.26761	0.0233529	0.99613	49845910	49848837	chr17
ENSG00000115525	ST3GAL5	264.807	0.352204	0.155434	2.26594	0.0234549	0.99613	85837120	85905199	chr2
ENSG00000159842	ABR	886.867	-0.301991	0.133377	-2.26419	0.0235626	0.99613	1003518	1229738	chr17
ENSG00000143315	PIGM	221.202	0.375936	0.166037	2.26417	0.0235634	0.99613	160024953	160031991	chr1
ENSG00000287586	Z98886.1	48.8531	-1.1892	0.52527	-2.26399	0.0235749	0.99613	4730211	4734992	chr1
ENSG00000121989	ACVR2A	62.2868	-0.850108	0.376153	-2.26	0.023821	0.99613	147844517	147930826	chr2
ENSG00000040275	SPDL1	34.6534	0.976203	0.432474	2.25725	0.0239924	0.99613	169583636	169604778	chr5
ENSG00000151665	PIGF	28.216	1.21409	0.537904	2.25708	0.0240032	0.99613	46580937	46617119	chr2
ENSG00000204160	ZDHHC18	3547.35	-0.32609	0.144586	-2.25534	0.0241118	0.99613	26826688	26857604	chr1
ENSG00000163626	COX18	110.007	0.543669	0.241062	2.25531	0.0241137	0.99613	73052362	73069755	chr4
ENSG00000227376	FTH1P16	1.71198	2.12769	0.944067	2.25375	0.0242122	0.99613	77734475	77735026	chr11
ENSG00000163346	PBXIP1	2697.59	-0.282032	0.12526	-2.25158	0.024349	0.99613	154944076	154956123	chr1
ENSG00000160785	SLC25A44	587.508	-0.371684	0.165201	-2.24989	0.0244559	0.99613	156193932	156212796	chr1
ENSG00000122958	VPS26A	298.478	0.318868	0.141787	2.24891	0.0245181	0.99613	69123512	69174412	chr10
ENSG00000106330	MOSPD3	85.4983	-0.623938	0.277595	-2.24766	0.0245981	0.99613	100612102	100615384	chr7
ENSG00000130433	CACNG6	38.4214	-1.37955	0.614205	-2.24608	0.0246991	0.99613	53992288	54012669	chr19
ENSG00000127720	METTL25	44.6742	1.1065	0.492921	2.24479	0.0247816	0.99613	82358528	82479239	chr12
ENSG00000136986	DERL1	446.09	0.290675	0.129512	2.24439	0.0248076	0.99613	123013170	123042302	chr8
ENSG00000280011	AL031595.2	17.4436	1.51108	0.673301	2.24429	0.0248137	0.99613	44210442	44229512	chr22
ENSG00000084676	NCOA1	568.612	-0.340892	0.151905	-2.24412	0.0248248	0.99613	24491914	24770702	chr2
ENSG00000228274	AL021707.2	25.9686	-0.861537	0.383937	-2.24395	0.0248354	0.99613	38667585	38681847	chr22
ENSG00000103381	CPPED1	2155.27	-0.355461	0.158445	-2.24343	0.0248688	0.99613	12659799	12803887	chr16
ENSG00000213937	CLDN9	125.312	-0.612454	0.273148	-2.2422	0.0249483	0.99613	3012923	3014505	chr16
ENSG00000211778	TRAV4	17.7346	-1.47852	0.66026	-2.2393	0.0251367	0.99613	21736152	21736982	chr14
ENSG00000132465	JCHAIN	1434.51	0.880057	0.393238	2.23798	0.0252227	0.99613	70655541	70681817	chr4
ENSG00000142208	AKT1	933.868	-0.310992	0.139023	-2.23698	0.0252876	0.99613	104769349	104795751	chr14
ENSG00000260714	AC133552.1	5.3363	2.55182	1.14104	2.23641	0.0253252	0.99613	25015978	25021023	chr16
ENSG00000132432	SEC61G	152.371	0.525231	0.234913	2.23585	0.0253615	0.99613	54752250	54759974	chr7
ENSG00000257267	ZNF271P	218.945	0.479072	0.21453	2.23312	0.0255408	0.99613	35290282	35328390	chr18
ENSG00000148396	SEC16A	596.222	-0.310815	0.139189	-2.23304	0.025546	0.99613	136440096	136483759	chr9
ENSG00000133318	RTN3	1835.93	-0.340212	0.152576	-2.22978	0.0257621	0.99613	63681446	63759891	chr11
ENSG00000128594	LRRC4	220.263	-0.562692	0.252474	-2.22872	0.0258328	0.99613	128027071	128032107	chr7
ENSG00000078804	TP53INP2	115.768	-0.589769	0.264716	-2.22793	0.025885	0.99613	34704339	34713439	chr20
ENSG00000072110	ACTN1	1763.15	-0.476495	0.213952	-2.22711	0.0259398	0.99613	68874143	68979440	chr14
ENSG00000197111	PCBP2	2011	-0.188834	0.0848171	-2.22637	0.0259896	0.99613	53452102	53481162	chr12
ENSG00000023191	RNH1	1064.38	-0.317122	0.142458	-2.22607	0.0260093	0.99613	494512	507300	chr11
ENSG00000166797	CIAO2A	201.31	0.629111	0.28263	2.22592	0.0260196	0.99613	64072565	64093857	chr15
ENSG00000113070	HBEGF	9.48188	-1.93562	0.8702	-2.22434	0.0261259	0.99613	140332843	140346603	chr5
ENSG00000143612	C1orf43	884.43	0.224086	0.100783	2.22345	0.0261852	0.99613	154206696	154220637	chr1
ENSG00000106290	TAF6	155.678	-0.46116	0.207445	-2.22304	0.026213	0.99613	100107070	100119841	chr7
ENSG00000269066	AC020908.3	14.2254	-1.4695	0.661152	-2.22263	0.0262405	0.99613	17095418	17099307	chr19
ENSG00000168152	THAP9	21.1158	1.42893	0.643376	2.22099	0.0263518	0.99613	82900684	82919969	chr4
ENSG00000171853	TRAPPC12	379.263	-0.298849	0.134597	-2.22033	0.0263963	0.99613	3379675	3485094	chr2
ENSG00000070214	SLC44A1	179.131	0.536158	0.241666	2.21859	0.0265148	0.99613	105244622	105439171	chr9
ENSG00000108244	KRT23	494.471	-0.617714	0.278436	-2.21851	0.02652	0.99613	40922696	40937634	chr17
ENSG00000198858	R3HDM4	5405.3	-0.534177	0.240981	-2.21668	0.0266449	0.99613	896503	913245	chr19
ENSG00000107201	DDX58	408.127	0.36293	0.16374	2.21651	0.0266569	0.99613	32455302	32526208	chr9
ENSG00000151657	KIN	148.148	0.458538	0.207017	2.21498	0.0267616	0.99613	7750962	7787993	chr10
ENSG00000176393	RNPEP	426.514	-0.442181	0.199729	-2.21391	0.0268352	0.99613	201982372	202006147	chr1
ENSG00000136048	DRAM1	109.181	0.682599	0.308395	2.21339	0.0268708	0.99613	101877580	102012130	chr12
ENSG00000083838	ZNF446	40.6421	-0.70147	0.31707	-2.21235	0.0269425	0.99613	58474017	58481230	chr19
ENSG00000092929	UNC13D	2776.1	-0.338631	0.153124	-2.21148	0.0270025	0.99613	75827225	75844717	chr17
ENSG00000099875	MKNK2	2544.13	-0.27084	0.122531	-2.21037	0.0270793	0.99613	2037465	2051244	chr19
ENSG00000127418	FGFRL1	59.3717	0.593697	0.268644	2.20997	0.0271069	0.99613	1009936	1026898	chr4
ENSG00000111674	ENO2	250.019	-0.394102	0.178389	-2.20923	0.0271586	0.99613	6913745	6923698	chr12
ENSG00000110046	ATG2A	654.878	-0.440202	0.199277	-2.209	0.0271747	0.99613	64894546	64917211	chr11
ENSG00000237169	RPL12P27	10.5895	-1.96327	0.889415	-2.20737	0.027288	0.99613	97309138	97309958	chr10
ENSG00000174292	TNK1	57.5776	-0.66718	0.302508	-2.2055	0.0274193	0.99613	7380534	7389774	chr17
ENSG00000135835	KIAA1614	13.8493	1.58114	0.717304	2.20428	0.0275044	0.99613	180912897	180951614	chr1
ENSG00000205643	CDPF1	80.5088	0.560109	0.254118	2.20413	0.0275153	0.99613	46244011	46250311	chr22
ENSG00000235863	B3GALT4	213.398	-0.41767	0.189506	-2.204	0.0275247	0.99613	33277132	33284832	chr6
ENSG00000136002	ARHGEF4	25.4577	-1.10743	0.502468	-2.20399	0.0275251	0.99613	130836916	131047263	chr2
ENSG00000186635	ARAP1	2841.42	-0.304024	0.137991	-2.20321	0.02758	0.99613	72685069	72793599	chr11
ENSG00000158042	MRPL17	81.9733	0.529349	0.240275	2.2031	0.0275877	0.99613	6680782	6683401	chr11
ENSG00000104880	ARHGEF18	897.085	-0.195332	0.0886836	-2.20257	0.0276253	0.99613	7395113	7472484	chr19
ENSG00000267040	AC027097.1	77.4412	0.522425	0.237318	2.20137	0.02771	0.99613	57630302	57669296	chr18
ENSG00000085644	ZNF213	189.308	-0.445883	0.202725	-2.19944	0.0278464	0.99613	3129777	3142805	chr16
ENSG00000282508	LINC01002	99.1896	-0.734373	0.334137	-2.19782	0.0279617	0.99613	198264	246544	chr19
ENSG00000264964	AP001033.1	4.0793	-2.64724	1.20478	-2.19728	0.0280007	0.99613	9310522	9334445	chr18
ENSG00000055163	CYFIP2	1882.42	-0.208509	0.0949927	-2.19501	0.0281632	0.99613	157266079	157395595	chr5
ENSG00000172081	MOB3A	2945.92	-0.403503	0.183897	-2.19418	0.0282224	0.99613	2071036	2096673	chr19
ENSG00000106077	ABHD11	93.4966	0.545511	0.248914	2.19157	0.0284107	0.99613	73736094	73738867	chr7
ENSG00000117682	DHDDS	221.934	0.329437	0.150336	2.19133	0.0284276	0.99613	26432282	26471306	chr1
ENSG00000010278	CD9	149.049	-0.686483	0.313952	-2.18659	0.0287725	0.99613	6199715	6238271	chr12
ENSG00000142784	WDTC1	1084.11	-0.33333	0.152446	-2.18655	0.0287756	0.99613	27234632	27308636	chr1
ENSG00000183283	DAZAP2	3517.07	-0.205445	0.0939635	-2.18644	0.0287836	0.99613	51238724	51271362	chr12
ENSG00000183569	SERHL2	26.5457	-1.02561	0.469194	-2.18589	0.0288234	0.99613	42553617	42574382	chr22
ENSG00000071894	CPSF1	1144.21	-0.348846	0.159732	-2.18394	0.0289668	0.99613	144393229	144409335	chr8
ENSG00000180871	CXCR2	5607.69	-0.481465	0.220554	-2.18298	0.0290376	0.99613	218125289	218137251	chr2
ENSG00000184281	TSSC4	390.901	-0.380997	0.174606	-2.18204	0.0291065	0.99613	2400488	2403878	chr11
ENSG00000185950	IRS2	299.79	-0.526001	0.241269	-2.18015	0.0292466	0.99613	109752695	109786583	chr13
ENSG00000099331	MYO9B	2188.56	-0.310552	0.142522	-2.17898	0.0293331	0.99613	17075781	17214537	chr19
ENSG00000160716	CHRNB2	5.45189	-2.64731	1.21557	-2.17784	0.0294181	0.99613	154567781	154580026	chr1
ENSG00000277203	F8A1	53.7636	-0.729334	0.335159	-2.17608	0.0295489	0.99613	154886349	154888061	chrX
ENSG00000188690	UROS	266.032	-0.293574	0.134981	-2.17493	0.0296351	0.99613	125784980	125823258	chr10
ENSG00000059377	TBXAS1	1140.79	-0.372184	0.171215	-2.17378	0.0297213	0.99613	139777051	140020325	chr7
ENSG00000130304	SLC27A1	269.542	-0.385373	0.177365	-2.17277	0.0297979	0.99613	17468769	17506168	chr19
ENSG00000270127	AC027020.2	79.4111	-0.796314	0.366543	-2.1725	0.029818	0.99613	100547765	100550153	chr15
ENSG00000113734	BNIP1	44.8106	0.752821	0.346758	2.17103	0.0299289	0.99613	173144442	173164387	chr5
ENSG00000105514	RAB3D	593.771	-0.434472	0.200149	-2.17074	0.029951	0.99613	11322068	11346270	chr19
ENSG00000162430	SELENON	218.19	-0.406784	0.187397	-2.17071	0.0299535	0.99613	25800176	25818221	chr1
ENSG00000132510	KDM6B	1102.11	-0.401392	0.184921	-2.17062	0.02996	0.99613	7839904	7854796	chr17
ENSG00000139974	SLC38A6	40.614	0.839069	0.386743	2.16958	0.0300388	0.99613	60981114	61083733	chr14
ENSG00000177728	TMEM94	444.521	-0.263784	0.121603	-2.16922	0.0300658	0.99613	75441159	75500452	chr17
ENSG00000108840	HDAC5	1113.37	-0.343834	0.158658	-2.16714	0.0302242	0.99613	44076746	44123702	chr17
ENSG00000161638	ITGA5	1565.43	-0.312912	0.144416	-2.16675	0.0302539	0.99613	54395261	54419266	chr12
ENSG00000131242	RAB11FIP4	835.806	-0.307487	0.141913	-2.16673	0.0302552	0.99613	31391675	31538211	chr17
ENSG00000130396	AFDN	55.0908	-0.890675	0.411101	-2.16656	0.0302684	0.99613	167826922	167972023	chr6
ENSG00000165806	CASP7	96.8577	0.592029	0.273311	2.16613	0.0303009	0.99613	113679162	113730907	chr10
ENSG00000048544	MRPS10	156.384	0.452528	0.209013	2.16507	0.0303823	0.99613	42206807	42217861	chr6
ENSG00000139410	SDSL	22.1646	-1.58825	0.73437	-2.16274	0.0305615	0.99613	113422380	113438276	chr12
ENSG00000185896	LAMP1	915.441	-0.367771	0.170105	-2.16202	0.0306166	0.99613	113297239	113323672	chr13
ENSG00000129993	CBFA2T3	380.501	-0.38386	0.177621	-2.16111	0.0306865	0.99613	88874858	88977204	chr16
ENSG00000228328	AL158201.1	1.14679	-2.37712	1.10033	-2.16037	0.0307439	0.99613	68070520	68071767	chrX
ENSG00000120915	EPHX2	208.299	-0.474266	0.219579	-2.15989	0.030781	0.99613	27490779	27545564	chr8
ENSG00000100321	SYNGR1	128.345	0.569312	0.263876	2.15749	0.0309671	0.99613	39349925	39385575	chr22
ENSG00000183134	PTGDR2	137.2	-0.867778	0.402268	-2.15721	0.0309891	0.99613	60850933	60855950	chr11
ENSG00000251034	AC087854.1	43.238	-0.668271	0.309925	-2.15624	0.0310652	0.99613	22481588	22553444	chr8
ENSG00000223551	TMSB4XP4	3.09884	1.55708	0.722177	2.15609	0.0310765	0.99613	128342153	128342770	chr9
ENSG00000277632	CCL3	8.29119	2.42607	1.12555	2.15545	0.0311265	0.99613	36088256	36090169	chr17
ENSG00000103932	RPAP1	150.526	-0.451723	0.209609	-2.15508	0.0311558	0.99613	41517176	41544269	chr15
ENSG00000038532	CLEC16A	235.807	-0.367271	0.170642	-2.15229	0.0313743	0.99613	10944564	11182186	chr16
ENSG00000198925	ATG9A	179.768	-0.369017	0.171537	-2.15124	0.0314576	0.99613	219219380	219229717	chr2
ENSG00000181638	ZFP41	40.2819	-0.845313	0.393027	-2.15078	0.0314938	0.99613	143246821	143262705	chr8
ENSG00000241657	TRBV11-2	18.6896	-1.40941	0.65577	-2.14924	0.0316155	0.99613	142433895	142434394	chr7
ENSG00000136243	NUPL2	103.631	0.674881	0.314042	2.14902	0.031633	0.99613	23181841	23201011	chr7
ENSG00000181852	RNF41	566.015	-0.276824	0.128822	-2.14888	0.0316436	0.99613	56202175	56221933	chr12
ENSG00000131759	RARA	860.328	-0.394179	0.18348	-2.14834	0.0316865	0.99613	40309180	40357643	chr17
ENSG00000181381	DDX60L	644.644	0.429834	0.200081	2.1483	0.03169	0.99613	168356735	168537786	chr4
ENSG00000170892	TSEN34	751.547	-0.37567	0.175005	-2.14662	0.0318237	0.99613	54189938	54194536	chr19
ENSG00000101265	RASSF2	3698.8	-0.252651	0.117791	-2.14491	0.0319603	0.99613	4780023	4823608	chr20
ENSG00000142657	PGD	1982.02	-0.458506	0.213907	-2.14349	0.0320741	0.99613	10398592	10420511	chr1
ENSG00000174885	NLRP6	223.713	-0.486283	0.22708	-2.14146	0.0322367	0.99613	278365	285359	chr11
ENSG00000213339	QTRT1	185.73	-0.425925	0.199076	-2.13952	0.0323939	0.99613	10701430	10713437	chr19
ENSG00000224557	HLA-DPB2	18.0027	-1.84403	0.862044	-2.13914	0.0324247	0.99613	33112451	33129084	chr6
ENSG00000163472	TMEM79	96.4699	-0.55038	0.257308	-2.139	0.032436	0.99613	156282935	156293185	chr1
ENSG00000280077	AL353763.2	43.9635	0.804786	0.376614	2.1369	0.0326062	0.99613	41012231	41014133	chr9
ENSG00000260193	AL138781.1	9.64316	-1.87144	0.876339	-2.13552	0.0327185	0.99613	136107808	136109424	chr9
ENSG00000171208	NETO2	38.051	1.01225	0.474731	2.13225	0.032986	0.99613	47077703	47143997	chr16
ENSG00000231113	AL035587.1	112.797	-0.473274	0.222244	-2.12952	0.0332111	0.99613	42940364	42948360	chr6
ENSG00000062822	POLD1	205.707	-0.379271	0.178172	-2.12868	0.033281	0.99613	50384204	50418018	chr19
ENSG00000175854	SWI5	56.667	-0.542786	0.255036	-2.12828	0.0333142	0.99613	128275379	128316123	chr9
ENSG00000203778	FAM229B	6.68434	-2.69491	1.26754	-2.1261	0.0334948	0.99613	112087591	112102790	chr6
ENSG00000109099	PMP22	10.3287	-1.90297	0.895389	-2.1253	0.0335619	0.99613	15229777	15265326	chr17
ENSG00000215030	RPL13P12	72.7402	-0.818849	0.385297	-2.12524	0.0335665	0.99613	17383377	17384012	chr17
ENSG00000125505	MBOAT7	3193.12	-0.460226	0.216604	-2.12474	0.0336086	0.99613	54173412	54189882	chr19
ENSG00000131966	ACTR10	253.02	0.451773	0.212627	2.12472	0.0336098	0.99613	58200080	58235636	chr14
ENSG00000121022	COPS5	301.677	0.391823	0.184814	2.1201	0.0339978	0.99613	67043079	67083783	chr8
ENSG00000241468	ATP5MF	213.713	0.443582	0.209255	2.11982	0.0340215	0.99613	99448475	99466331	chr7
ENSG00000163931	TKT	5850.23	-0.382623	0.180928	-2.11479	0.034448	0.99613	53224712	53256052	chr3
ENSG00000008441	NFIX	87.5695	-0.836214	0.395426	-2.11472	0.0344541	0.99613	12995608	13098796	chr19
ENSG00000166123	GPT2	26.1371	1.11306	0.526619	2.11359	0.0345502	0.99613	46884362	46931289	chr16
ENSG00000136518	ACTL6A	192.278	0.403335	0.190847	2.1134	0.0345668	0.99613	179562886	179588407	chr3
ENSG00000100242	SUN2	2411.65	-0.226674	0.107289	-2.11275	0.0346221	0.99613	38734725	38794143	chr22
ENSG00000141542	RAB40B	24.6499	1.06881	0.506056	2.11205	0.0346822	0.99613	82654973	82698698	chr17
ENSG00000158109	TPRG1L	707.554	-0.311279	0.147439	-2.11124	0.0347513	0.99613	3625015	3630127	chr1
ENSG00000125910	S1PR4	3241.22	-0.380672	0.180331	-2.11096	0.0347759	0.99613	3172346	3180332	chr19
ENSG00000088356	PDRG1	146.559	0.372474	0.176476	2.11063	0.0348042	0.99613	31944337	31952046	chr20
ENSG00000179743	AL450998.2	44.4693	0.696184	0.330118	2.1089	0.0349535	0.99613	15834474	15848147	chr1
ENSG00000217078	AL021407.1	10.1735	1.561	0.740802	2.10717	0.0351026	0.99613	16163377	16163762	chr6
ENSG00000163703	CRELD1	194.82	-0.346553	0.164469	-2.1071	0.0351091	0.99613	9933822	9945413	chr3
ENSG00000174886	NDUFA11	283.23	-0.405109	0.19229	-2.10675	0.035139	0.99613	5891276	5904006	chr19
ENSG00000121680	PEX16	369.18	-0.376024	0.178577	-2.10567	0.0352327	0.99613	45909663	45918812	chr11
ENSG00000237943	PRKCQ-AS1	350.437	0.433076	0.205732	2.10504	0.0352875	0.99613	6580419	6616921	chr10
ENSG00000141551	CSNK1D	1477.93	-0.200081	0.095122	-2.10341	0.0354298	0.99613	82239023	82273731	chr17
ENSG00000104626	ERI1	97.2594	0.531302	0.252619	2.10318	0.0354503	0.99613	9002147	9116746	chr8
ENSG00000162714	ZNF496	197.535	0.451512	0.214783	2.10218	0.0355373	0.99613	247297412	247331846	chr1
ENSG00000168374	ARF4	516.581	0.240637	0.114472	2.10215	0.0355399	0.99613	57571363	57598220	chr3
ENSG00000171051	FPR1	6852.31	-0.446504	0.212422	-2.10197	0.0355562	0.99613	51745172	51804110	chr19
ENSG00000139645	ANKRD52	354.716	-0.249516	0.118717	-2.10177	0.035573	0.99613	56237807	56258384	chr12
ENSG00000154839	SKA1	7.64561	2.26652	1.07841	2.10172	0.035578	0.99613	50375040	50394168	chr18
ENSG00000022840	RNF10	2052.84	-0.539144	0.256552	-2.1015	0.0355967	0.99613	120533480	120577588	chr12
ENSG00000126246	IGFLR1	99.2141	-0.526519	0.250621	-2.10085	0.0356539	0.99613	35738801	35742453	chr19
ENSG00000114316	USP4	1075.8	-0.227299	0.108283	-2.09912	0.0358061	0.99613	49277831	49340712	chr3
ENSG00000115423	DNAH6	11.734	-1.87207	0.891959	-2.09883	0.0358316	0.99613	84516455	84819589	chr2
ENSG00000127948	POR	516.878	-0.340409	0.162237	-2.09821	0.0358862	0.99613	75899200	75986855	chr7
ENSG00000181722	ZBTB20	236.419	-0.420025	0.200287	-2.09712	0.0359832	0.99613	114314501	115147271	chr3
ENSG00000283787	PRR33	965.457	-0.310715	0.148165	-2.09708	0.0359862	0.99613	1888577	1891895	chr11
ENSG00000166579	NDEL1	757.615	-0.310249	0.147995	-2.09634	0.0360518	0.99613	8413131	8490411	chr17
ENSG00000196449	YRDC	65.0768	0.644566	0.307702	2.09478	0.0361909	0.99613	37802945	37808208	chr1
ENSG00000163545	NUAK2	698.729	-0.266008	0.127084	-2.09316	0.0363347	0.99613	205302059	205321791	chr1
ENSG00000262246	CORO7	641.74	-0.366183	0.175076	-2.09157	0.036477	0.99613	4354542	4425705	chr16
ENSG00000122707	RECK	56.0747	-0.697248	0.333376	-2.09148	0.0364851	0.99613	36036913	36124455	chr9
ENSG00000272812	AC004908.2	4.93784	-2.44784	1.171	-2.09037	0.0365843	0.99613	233119	233692	chr8
ENSG00000057294	PKP2	7.75333	-2.20457	1.05526	-2.08912	0.0366973	0.99613	32790745	32896840	chr12
ENSG00000105701	FKBP8	17872.1	-0.907192	0.434252	-2.08909	0.0366994	0.99613	18531751	18544077	chr19
ENSG00000280063	AC012676.5	102.19	-0.646111	0.309332	-2.08873	0.036732	0.99613	4346694	4348648	chr16
ENSG00000150991	UBC	8633.79	-0.319554	0.153153	-2.0865	0.0369332	0.99613	124911604	124917368	chr12
ENSG00000265975	AC002091.1	18.2285	-1.56678	0.751294	-2.08544	0.0370292	0.99613	8967523	8976995	chr17
ENSG00000106789	CORO2A	131.077	-0.430649	0.20652	-2.08526	0.0370458	0.99613	98120975	98192637	chr9
ENSG00000167703	SLC43A2	1464.55	-0.414938	0.199179	-2.08324	0.0372293	0.99613	1569267	1628886	chr17
ENSG00000185527	AC139530.1	32.5819	-1.00477	0.48246	-2.0826	0.0372878	0.99613	81650459	81663112	chr17
ENSG00000167595	PROSER3	80.9597	-0.52922	0.254136	-2.08243	0.037303	0.99613	35758143	35771028	chr19
ENSG00000122515	ZMIZ2	869.733	-0.328585	0.157791	-2.08241	0.0373055	0.99613	44748581	44769881	chr7
ENSG00000196329	GIMAP5	271.536	0.460569	0.221187	2.08226	0.037319	0.99613	150722253	150750033	chr7
ENSG00000178252	WDR6	939.569	-0.261317	0.125516	-2.08194	0.0373481	0.99613	49007062	49015953	chr3
ENSG00000181873	IBA57	112.612	-0.352206	0.1692	-2.0816	0.0373791	0.99613	228165804	228182257	chr1
ENSG00000204463	BAG6	1712.46	-0.393561	0.189188	-2.08027	0.0375011	0.99613	31639028	31652705	chr6
ENSG00000179820	MYADM	1079.05	-0.439145	0.211315	-2.07815	0.0376953	0.99613	53864763	53876435	chr19
ENSG00000125834	STK35	365.463	-0.340861	0.164025	-2.07811	0.0376992	0.99613	2101611	2177038	chr20
ENSG00000178573	MAF	166.744	0.475677	0.228926	2.07786	0.0377225	0.99613	79585843	79600737	chr16
ENSG00000127054	INTS11	892.398	-0.248581	0.119671	-2.0772	0.0377833	0.99613	1311585	1324691	chr1
ENSG00000152700	SAR1B	215.183	0.54051	0.260493	2.07495	0.0379909	0.99613	134601149	134649271	chr5
ENSG00000075618	FSCN1	28.1925	-1.13109	0.545288	-2.0743	0.0380514	0.99613	5592816	5606655	chr7
ENSG00000211599	IGKV5-2	11.0485	-2.18412	1.05312	-2.07395	0.0380843	0.99613	88897232	88897784	chr2
ENSG00000124562	SNRPC	257.717	0.361795	0.174503	2.07329	0.0381453	0.99613	34757505	34773857	chr6
ENSG00000071054	MAP4K4	1311.98	-0.26443	0.127646	-2.07158	0.0383046	0.99613	101696850	101894689	chr2
ENSG00000140987	ZSCAN32	9.24583	-1.73444	0.83736	-2.07132	0.0383289	0.99613	3382081	3401065	chr16
ENSG00000163464	CXCR1	5329.38	-0.501182	0.242009	-2.07092	0.0383659	0.99613	218162845	218166995	chr2
ENSG00000167992	VWCE	69.3824	-1.2379	0.598237	-2.06925	0.0385229	0.99613	61258286	61295316	chr11
ENSG00000173226	IQCB1	219.204	0.599735	0.290037	2.06779	0.0386599	0.99613	121769761	121835079	chr3
ENSG00000155307	SAMSN1	201.541	0.635195	0.307265	2.06726	0.03871	0.99613	14485228	14658821	chr21
ENSG00000274460	AC092119.2	32.5778	0.832185	0.40275	2.06626	0.0388042	0.99613	21950218	21951708	chr16
ENSG00000166888	STAT6	5075.25	-0.241407	0.116862	-2.06574	0.0388532	0.99613	57095408	57132139	chr12
ENSG00000038358	EDC4	340.794	-0.409002	0.198086	-2.06477	0.0389447	0.99613	67873052	67884499	chr16
ENSG00000137942	FNBP1L	10.5853	1.70984	0.828203	2.06451	0.038969	0.99613	93448131	93554661	chr1
ENSG00000174123	TLR10	186.384	0.582575	0.282363	2.06321	0.0390924	0.99613	38772238	38782990	chr4
ENSG00000179922	ZNF784	71.583	-0.642956	0.311694	-2.06278	0.0391339	0.99613	55620742	55624601	chr19
ENSG00000125531	FNDC11	12.5762	-1.49357	0.72426	-2.0622	0.0391885	0.99613	63547891	63556695	chr20
ENSG00000138760	SCARB2	268.031	0.331116	0.160605	2.06168	0.039238	0.99613	76158737	76234536	chr4
ENSG00000119523	ALG2	152.136	0.492085	0.23869	2.06161	0.0392451	0.99613	99216425	99221942	chr9
ENSG00000109103	UNC119	1172.63	-0.277812	0.13485	-2.06015	0.0393842	0.99613	28546707	28552668	chr17
ENSG00000075914	EXOSC7	133.505	0.407789	0.197943	2.06013	0.0393861	0.99613	44975241	45036066	chr3
ENSG00000252908	RNU6-1003P	7.0751	-2.25182	1.09357	-2.05915	0.0394802	0.99613	17240611	17240715	chr5
ENSG00000175215	CTDSP2	2141.25	-0.252079	0.122488	-2.05799	0.0395913	0.99613	57819927	57846729	chr12
ENSG00000267551	AC005264.1	5.14328	-2.38744	1.16022	-2.05774	0.0396148	0.99613	3141576	3155175	chr19
ENSG00000023734	STRAP	402.711	0.26572	0.129321	2.05474	0.0399046	0.99613	15882387	15903478	chr12
ENSG00000253438	PCAT1	15.9837	-1.5187	0.739681	-2.05319	0.0400543	0.99613	126556323	127419050	chr8
ENSG00000205702	CYP2D7	52.5345	-0.751311	0.365978	-2.05289	0.0400836	0.99613	42140203	42149455	chr22
ENSG00000132475	H3F3B	4448.67	-0.235614	0.114845	-2.05158	0.0402108	0.99613	75776434	75785893	chr17
ENSG00000020577	SAMD4A	27.3309	1.16097	0.5665	2.04937	0.0404263	0.99613	54567097	54793315	chr14
ENSG00000166793	YPEL4	11.1195	-1.56118	0.762175	-2.04832	0.0405289	0.99613	57645087	57649944	chr11
ENSG00000158517	NCF1	1653.12	-0.380246	0.185678	-2.04788	0.0405717	0.99613	74773962	74789375	chr7
ENSG00000240531	RPL21P123	6.17364	-2.23096	1.08945	-2.04778	0.0405813	0.99613	29716279	29716685	chr17
ENSG00000114650	SCAP	966.399	-0.250432	0.122295	-2.04777	0.0405829	0.99613	47413681	47477126	chr3
ENSG00000171316	CHD7	312.207	-0.306334	0.149825	-2.04462	0.0408924	0.99613	60678740	60868028	chr8
ENSG00000092758	COL9A3	60.7989	-0.977695	0.478207	-2.0445	0.0409042	0.99613	62816244	62841159	chr20
ENSG00000279159	AC003681.1	180.088	-0.477136	0.233413	-2.04417	0.0409366	0.99613	29978950	30028236	chr22
ENSG00000198658	ABHD17AP1	3.55686	2.05305	1.00435	2.04417	0.0409369	0.99613	148146395	148149566	chr1
ENSG00000197841	ZNF181	48.3865	1.36468	0.667763	2.04366	0.0409868	0.99613	34734155	34745378	chr19
ENSG00000162961	DPY30	110.602	0.643705	0.315042	2.04323	0.0410295	0.99613	31867809	32039805	chr2
ENSG00000105479	CCDC114	11.096	-1.47554	0.722791	-2.04145	0.0412066	0.99613	48296457	48321894	chr19
ENSG00000167261	DPEP2	2068.62	-0.35353	0.173195	-2.04122	0.0412285	0.99613	67987394	68000586	chr16
ENSG00000100450	GZMH	652.338	0.471379	0.230935	2.04117	0.0412335	0.99613	24606480	24609699	chr14
ENSG00000165271	NOL6	309.322	-0.267866	0.131244	-2.04099	0.0412522	0.99613	33461353	33473930	chr9
ENSG00000075239	ACAT1	122.664	0.53649	0.262926	2.04046	0.0413046	0.99613	108121516	108147776	chr11
ENSG00000283103	AC010642.2	62.1644	0.598046	0.293239	2.03945	0.0414053	0.99613	58309727	58327248	chr19
ENSG00000109861	CTSC	1120.51	0.240509	0.11793	2.03943	0.0414072	0.99613	88293592	88337761	chr11
ENSG00000104714	ERICH1	480.638	-0.369979	0.181534	-2.03807	0.0415431	0.99613	614746	738106	chr8
ENSG00000160877	NACC1	229.031	-0.38013	0.186606	-2.03708	0.0416425	0.99613	13116862	13141147	chr19
ENSG00000142733	MAP3K6	73.1294	-0.531483	0.261074	-2.03576	0.0417747	0.99613	27354067	27366961	chr1
ENSG00000165548	TMEM63C	21.5229	1.33118	0.65397	2.03553	0.0417977	0.99613	77116568	77259495	chr14
ENSG00000275004	ZNF280B	10.8604	-1.60191	0.787263	-2.03479	0.0418722	0.99613	22484421	22508742	chr22
ENSG00000130475	FCHO1	760.433	-0.296471	0.145712	-2.03464	0.0418875	0.99613	17747718	17788568	chr19
ENSG00000141404	GNAL	50.2742	0.670856	0.33007	2.03247	0.0421062	0.99613	11689264	11885685	chr18
ENSG00000130517	PGPEP1	492.847	-0.317283	0.1562	-2.03127	0.0422279	0.99613	18340598	18369950	chr19
ENSG00000161905	ALOX15	141.786	-1.02742	0.505943	-2.0307	0.0422858	0.99613	4630902	4642294	chr17
ENSG00000078687	TNRC6C	325.064	-0.289117	0.142393	-2.03042	0.0423141	0.99613	77959240	78108835	chr17
ENSG00000170509	HSD17B13	13.0529	1.43632	0.707505	2.03012	0.0423443	0.99613	87303789	87322886	chr4
ENSG00000188536	HBA2	537976	-0.938013	0.462169	-2.02959	0.0423984	0.99613	172876	173710	chr16
ENSG00000148943	LIN7C	144.945	0.527688	0.260006	2.02952	0.0424049	0.99613	27494418	27506769	chr11
ENSG00000114554	PLXNA1	93.7128	-0.522566	0.257659	-2.02813	0.0425469	0.99613	126988594	127037392	chr3
ENSG00000088451	TGDS	59.8424	0.854004	0.421138	2.02785	0.0425758	0.99613	94574054	94596242	chr13
ENSG00000203879	GDI1	1146.86	-0.23801	0.117417	-2.02704	0.0426578	0.99613	154436913	154443467	chrX
ENSG00000132646	PCNA	302.405	0.350969	0.17325	2.0258	0.0427856	0.99613	5114953	5126626	chr20
ENSG00000026950	BTN3A1	2372.8	0.251498	0.124157	2.02566	0.0428001	0.99613	26402237	26415208	chr6
ENSG00000110958	PTGES3	1192.21	0.30211	0.149329	2.02312	0.0430609	0.99613	56663341	56688408	chr12
ENSG00000064652	SNX24	16.2293	1.31298	0.649057	2.02291	0.0430829	0.99613	122843439	123029354	chr5
ENSG00000186395	KRT10	119.652	0.428224	0.211857	2.02129	0.0432502	0.99613	40818117	40822614	chr17
ENSG00000138134	STAMBPL1	94.5484	0.586514	0.290208	2.02101	0.0432784	0.99613	88879734	88975153	chr10
ENSG00000173638	SLC19A1	812.173	-0.404293	0.200074	-2.02072	0.0433088	0.99613	45493572	45573365	chr21
ENSG00000123473	STIL	9.95398	1.73737	0.85983	2.02059	0.0433218	0.99613	47250139	47314147	chr1
ENSG00000197728	RPS26	846.646	0.921428	0.456127	2.02011	0.0433717	0.99613	56041351	56044697	chr12
ENSG00000100266	PACSIN2	931.94	-0.288609	0.142892	-2.01978	0.0434067	0.99613	42835412	43015149	chr22
ENSG00000196182	STK40	2043.4	-0.311857	0.154404	-2.01975	0.0434089	0.99613	36339624	36385896	chr1
ENSG00000173153	ESRRA	356.532	-0.344662	0.170704	-2.01906	0.0434812	0.99613	64305524	64316743	chr11
ENSG00000118515	SGK1	489.662	-0.432115	0.214042	-2.01883	0.0435049	0.99613	134169246	134318112	chr6
ENSG00000214078	CPNE1	1336.48	-0.31787	0.15746	-2.01873	0.0435149	0.99613	35626031	35664956	chr20
ENSG00000166246	C16orf71	5.33509	2.0416	1.01144	2.01851	0.0435384	0.99613	4734344	4749396	chr16
ENSG00000165914	TTC7B	31.8125	-1.06037	0.525605	-2.01743	0.0436505	0.99613	90524564	90816479	chr14
ENSG00000159346	ADIPOR1	2991.18	-0.592477	0.293759	-2.01688	0.0437079	0.99613	202940826	202958572	chr1
ENSG00000129116	PALLD	33.4956	0.982541	0.487356	2.01606	0.0437934	0.99613	168497052	168928457	chr4
ENSG00000247199	AC011346.1	6.6464	2.13549	1.05968	2.01523	0.0438808	0.99613	148088125	148383907	chr5
ENSG00000183688	RFLNB	1291.75	-0.325143	0.161396	-2.01457	0.04395	0.99613	439978	445939	chr17
ENSG00000133114	GPALPP1	164.545	0.508974	0.252654	2.01451	0.043956	0.99613	44989529	45037669	chr13
ENSG00000113615	SEC24A	125.25	0.647052	0.321368	2.01343	0.0440696	0.99613	134648785	134727909	chr5
ENSG00000170542	SERPINB9	502.223	0.303343	0.150674	2.01323	0.0440902	0.99613	2887270	2903309	chr6
ENSG00000169413	RNASE6	431.894	-0.365171	0.181428	-2.01275	0.0441406	0.99613	20781268	20782467	chr14
ENSG00000115541	HSPE1	82.3433	0.848571	0.421635	2.01257	0.0441594	0.99613	197500140	197503449	chr2
ENSG00000213963	AC019080.1	9.1072	-1.94585	0.967951	-2.01027	0.0444023	0.99613	177283508	177392691	chr2
ENSG00000280128	AL662795.2	168.13	0.550585	0.274166	2.00822	0.0446201	0.99613	30282349	30286054	chr6
ENSG00000160781	PAQR6	82.697	-0.778634	0.387875	-2.00743	0.0447035	0.99613	156243320	156248117	chr1
ENSG00000089902	RCOR1	310.995	-0.394991	0.19681	-2.00697	0.0447528	0.99613	102592649	102730561	chr14
ENSG00000104883	PEX11G	14.2576	-1.16312	0.579575	-2.00684	0.0447664	0.99613	7476875	7497449	chr19
ENSG00000120437	ACAT2	80.0326	0.570454	0.2844	2.00582	0.0448758	0.99613	159760328	159779055	chr6
ENSG00000162383	SLC1A7	31.1452	0.987973	0.49311	2.00356	0.0451177	0.99613	53087179	53142632	chr1
ENSG00000117280	RAB29	627.472	0.269356	0.134454	2.00334	0.0451412	0.99613	205767986	205775482	chr1
ENSG00000122643	NT5C3A	186.431	0.574407	0.286827	2.00263	0.0452175	0.99613	33014114	33062797	chr7
ENSG00000138385	SSB	230.414	0.416243	0.207857	2.00255	0.0452258	0.99613	169791933	169812064	chr2
ENSG00000144589	STK11IP	388.614	-0.321314	0.160508	-2.00186	0.0452994	0.99613	219597857	219616451	chr2
ENSG00000226423	AC093642.1	6.46461	-2.04176	1.02001	-2.00172	0.0453154	0.99613	242025183	242026176	chr2
ENSG00000226328	NUP50-DT	236.441	0.372927	0.186387	2.00082	0.0454115	0.99613	45133020	45163781	chr22
ENSG00000104946	TBC1D17	628.677	-0.318639	0.159382	-1.99921	0.0455853	0.99613	49877425	49888750	chr19
ENSG00000163001	CFAP36	87.6966	0.551595	0.276006	1.99848	0.0456641	0.99613	55519604	55545879	chr2
ENSG00000255310	AF131215.5	32.0523	0.987586	0.494173	1.99846	0.0456667	0.99613	11107788	11109726	chr8
ENSG00000100225	FBXO7	2396.48	-0.611362	0.306112	-1.99718	0.0458053	0.99613	32474676	32498829	chr22
ENSG00000102316	MAGED2	538.351	-0.246832	0.12361	-1.99686	0.0458407	0.99613	54807599	54816015	chrX
ENSG00000176472	ZNF575	22.4829	-0.911224	0.45633	-1.99685	0.0458413	0.99613	43525497	43536130	chr19
ENSG00000197774	EME2	177.028	-0.422444	0.211607	-1.99636	0.0458947	0.99613	1773207	1781708	chr16
ENSG00000172232	AZU1	28.096	1.52454	0.763769	1.99607	0.045926	0.99613	825097	832018	chr19
ENSG00000188986	NELFB	517.137	-0.255164	0.127842	-1.99594	0.0459404	0.99613	137255327	137273542	chr9
ENSG00000175115	PACS1	1729.84	-0.378516	0.18973	-1.99502	0.0460408	0.99613	66070272	66244744	chr11
ENSG00000159720	ATP6V0D1	1678.72	-0.433565	0.217437	-1.99398	0.0461545	0.99613	67438014	67481181	chr16
ENSG00000141401	IMPA2	566.304	-0.418242	0.209827	-1.99327	0.0462318	0.99613	11981025	12030877	chr18
ENSG00000167671	UBXN6	2835.96	-0.701317	0.35197	-1.99255	0.0463112	0.99613	4444999	4457794	chr19
ENSG00000158856	DMTN	1486.29	-0.930527	0.4671	-1.99214	0.046356	0.99613	22048995	22082527	chr8
ENSG00000226029	LINC01772	60.4842	-0.732495	0.367882	-1.99111	0.0464686	0.99613	16460948	16468481	chr1
ENSG00000160712	IL6R	2781.78	-0.300068	0.150711	-1.99101	0.0464794	0.99613	154405193	154469450	chr1
ENSG00000249790	AC092490.1	734.814	-0.96227	0.4834	-1.99063	0.0465217	0.99613	8788253	8795789	chr12
ENSG00000148356	LRSAM1	292.259	-0.349185	0.175447	-1.99026	0.0465622	0.99613	127451486	127503501	chr9
ENSG00000156675	RAB11FIP1	610.813	-0.433827	0.217984	-1.99018	0.0465714	0.99613	37858618	37899467	chr8
ENSG00000151611	MMAA	47.4495	0.576446	0.28969	1.98987	0.0466048	0.99613	145599042	145660033	chr4
ENSG00000143499	SMYD2	194.661	0.513797	0.258303	1.98912	0.0466877	0.99613	214281102	214337131	chr1
ENSG00000032444	PNPLA6	1122.95	-0.317782	0.159795	-1.98868	0.046736	0.99613	7534004	7561764	chr19
ENSG00000143256	PFDN2	103.632	0.390556	0.196404	1.98853	0.0467533	0.99613	161100556	161118055	chr1
ENSG00000104442	ARMC1	130.021	0.614172	0.309018	1.9875	0.0468672	0.99613	65602458	65634217	chr8
ENSG00000174231	PRPF8	1325.61	-0.311687	0.156824	-1.98749	0.0468679	0.99613	1650629	1684867	chr17
ENSG00000090674	MCOLN1	231.244	-0.460731	0.231856	-1.98714	0.046907	0.99613	7522624	7534009	chr19
ENSG00000167393	PPP2R3B	211.209	-0.496212	0.249714	-1.98712	0.0469088	0.99613	333963	386955	chrX
ENSG00000142528	ZNF473	61.8173	0.73483	0.369827	1.98696	0.0469271	0.99613	50025714	50053414	chr19
ENSG00000213366	GSTM2	101.761	-0.65619	0.330282	-1.98676	0.0469495	0.99613	109668022	109709551	chr1
ENSG00000178295	GEN1	74.9357	0.672204	0.338455	1.9861	0.0470224	0.99613	17753858	17788946	chr2
ENSG00000116459	ATP5PB	601.306	0.344184	0.173389	1.98504	0.0471403	0.99613	111448864	111462773	chr1
ENSG00000123146	ADGRE5	3783.23	-0.310395	0.156407	-1.98454	0.0471955	0.99613	14380501	14408725	chr19
ENSG00000101152	DNAJC5	1186.65	-0.249932	0.126004	-1.98353	0.047308	0.99613	63895126	63936031	chr20
ENSG00000104972	LILRB1	416.916	0.357179	0.180073	1.98353	0.0473086	0.99613	54617158	54637528	chr19
ENSG00000141699	RETREG3	826.389	-0.201981	0.101847	-1.98318	0.0473476	0.99613	42579513	42610623	chr17
ENSG00000112576	CCND3	2539.43	-0.266093	0.134179	-1.98312	0.0473546	0.99613	41934933	42050357	chr6
ENSG00000060138	YBX3	2109.36	-0.762765	0.384659	-1.98297	0.0473711	0.99613	10699089	10723323	chr12
ENSG00000211659	IGLV3-25	128.99	1.03093	0.520327	1.98132	0.0475555	0.99613	22686726	22687271	chr22
ENSG00000164850	GPER1	7.83741	2.31582	1.16929	1.98053	0.0476434	0.99613	1082208	1093815	chr7
ENSG00000100307	CBX7	1029.45	-0.200121	0.101067	-1.98007	0.0476954	0.99613	39120167	39152680	chr22
ENSG00000103351	CLUAP1	121.759	0.469847	0.23745	1.97873	0.0478469	0.99613	3500976	3539048	chr16
ENSG00000237989	LINC01679	6.6917	-2.01546	1.01859	-1.97867	0.047853	0.99613	43358147	43362349	chr21
ENSG00000211767	TRBJ2-3	13.3982	-1.69559	0.857085	-1.97832	0.0478927	0.99613	142796847	142796895	chr7
ENSG00000104870	FCGRT	3028.94	-0.380184	0.192229	-1.97777	0.0479552	0.99613	49506816	49526333	chr19
ENSG00000060688	SNRNP40	341.423	0.208114	0.105246	1.9774	0.0479961	0.99613	31259568	31296788	chr1
ENSG00000184602	SNN	1320.94	-0.249893	0.126383	-1.97726	0.0480119	0.99613	11668455	11679152	chr16
ENSG00000228444	AL137244.1	6.94167	-1.85362	0.938285	-1.97555	0.0482062	0.99613	75631271	75632135	chr13
ENSG00000143772	ITPKB	1115.64	-0.224787	0.113861	-1.97423	0.0483559	0.99613	226631690	226739323	chr1
ENSG00000273183	AC093726.2	12.6706	1.30731	0.662347	1.97375	0.0484102	0.99613	154956429	154957107	chr7
ENSG00000136603	SKIL	140.578	0.694886	0.352093	1.97358	0.048429	0.99613	170357678	170396835	chr3
ENSG00000005007	UPF1	1266.04	-0.256598	0.130029	-1.97339	0.0484514	0.99613	18831938	18868236	chr19
ENSG00000151327	FAM177A1	229.315	0.290647	0.14732	1.9729	0.0485072	0.99613	35044907	35113130	chr14
ENSG00000087152	ATXN7L3	935.529	-0.183941	0.0932377	-1.97282	0.0485164	0.99613	44191805	44200113	chr17
ENSG00000090530	P3H2	6.62732	-2.48959	1.26205	-1.97266	0.0485348	0.99613	189956728	190122437	chr3
ENSG00000185361	TNFAIP8L1	191.894	-0.360222	0.182669	-1.972	0.0486098	0.99613	4639516	4655568	chr19
ENSG00000174501	ANKRD36C	154.41	0.444698	0.22553	1.9718	0.0486328	0.99613	95836919	95991831	chr2
ENSG00000283994	AC092652.3	24.0856	0.903371	0.458615	1.96978	0.0488636	0.99613	143601517	143608759	chr2
ENSG00000011422	PLAUR	615.807	-0.386037	0.195988	-1.9697	0.0488733	0.99613	43646095	43670547	chr19
ENSG00000112511	PHF1	793.191	-0.226817	0.115195	-1.96898	0.048955	0.99613	33410399	33416453	chr6
ENSG00000165501	LRR1	70.4471	0.450753	0.228997	1.96838	0.0490248	0.99613	49598761	49614672	chr14
ENSG00000118985	ELL2	97.4848	0.712153	0.361833	1.96818	0.0490472	0.99613	95885098	95961851	chr5
ENSG00000148180	GSN	963.076	-0.600859	0.305782	-1.96499	0.0494153	0.99613	121207794	121332843	chr9
ENSG00000103264	FBXO31	231.387	-0.313703	0.159706	-1.96425	0.0495014	0.99613	87326987	87392142	chr16
ENSG00000079385	CEACAM1	194.286	0.460705	0.234572	1.96402	0.0495273	0.99613	42507304	42561234	chr19
ENSG00000157593	SLC35B2	211.644	0.279899	0.142562	1.96335	0.0496058	0.99613	44254096	44257890	chr6
ENSG00000034152	MAP2K3	1239.84	-0.382469	0.194852	-1.96287	0.0496611	0.99613	21284672	21315240	chr17
ENSG00000138735	PDE5A	42.157	0.650803	0.331678	1.96215	0.049745	0.99613	119494397	119628804	chr4
ENSG00000177570	SAMD12	13.3905	-1.71203	0.872899	-1.96132	0.0498418	0.99613	118189455	118622112	chr8
ENSG00000177666	PNPLA2	1086.96	-0.301036	0.153519	-1.96091	0.0498896	0.99613	818914	825573	chr11
ENSG00000182557	SPNS3	143.961	-0.830221	0.423453	-1.9606	0.0499258	0.99613	4433940	4488208	chr17
ENSG00000234199	LINC01191	5.61311	2.00103	1.02108	1.95971	0.0500292	0.99613	113970719	114007304	chr2
ENSG00000140564	FURIN	1108.03	-0.341482	0.17426	-1.95962	0.0500407	0.99613	90868588	90883458	chr15
ENSG00000168003	SLC3A2	453.055	-0.308101	0.157226	-1.9596	0.0500428	0.99613	62856102	62888875	chr11
ENSG00000176058	TPRN	96.0684	0.527523	0.269237	1.95932	0.0500748	0.99613	137191617	137204193	chr9
ENSG00000100345	MYH9	5055.51	-0.434621	0.221843	-1.95913	0.0500971	0.99613	36281277	36388067	chr22
ENSG00000204525	HLA-C	28028.6	-0.335647	0.171364	-1.95868	0.0501498	0.99613	31268749	31272130	chr6
ENSG00000213923	CSNK1E	205.088	0.307514	0.157165	1.95663	0.0503915	0.99613	38290691	38318084	chr22
ENSG00000114268	PFKFB4	696.57	-0.329454	0.168419	-1.95615	0.0504476	0.99613	48517684	48562015	chr3
ENSG00000137193	PIM1	1502.05	-0.232082	0.118696	-1.95527	0.0505516	0.99613	37170152	37175428	chr6
ENSG00000073803	MAP3K13	90.3161	0.595957	0.304811	1.95517	0.0505633	0.99613	185282941	185489094	chr3
ENSG00000189057	FAM111B	16.0702	1.70124	0.870431	1.95448	0.0506447	0.99613	59107185	59127412	chr11
ENSG00000075131	TIPIN	17.2071	1.23533	0.632147	1.95418	0.0506794	0.99613	66336191	66386746	chr15
ENSG00000133816	MICAL2	580.426	-0.391085	0.200209	-1.95338	0.0507743	0.99613	12094008	12359144	chr11
ENSG00000283050	GTF2IP12	59.4621	-0.77574	0.397206	-1.95299	0.0508207	0.99613	119405523	119454638	chr4
ENSG00000143228	NUF2	6.71989	2.11621	1.08372	1.95274	0.0508508	0.99613	163266576	163355764	chr1
ENSG00000158715	SLC45A3	52.7051	-1.03762	0.531665	-1.95165	0.0509798	0.99613	205657851	205680509	chr1
ENSG00000106665	CLIP2	93.2326	0.504154	0.258422	1.95089	0.0510697	0.99613	74289475	74405943	chr7
ENSG00000171608	PIK3CD	3616.26	-0.233483	0.119698	-1.9506	0.0511044	0.99613	9651732	9729114	chr1
ENSG00000126698	DNAJC8	547.48	0.295835	0.151679	1.95041	0.0511275	0.99613	28199456	28233029	chr1
ENSG00000134825	TMEM258	217.254	0.405023	0.20791	1.94807	0.0514064	0.99613	61768501	61792802	chr11
ENSG00000083535	PIBF1	59.9955	0.793393	0.407294	1.94796	0.0514199	0.99613	72782133	73016461	chr13
ENSG00000146674	IGFBP3	10.4742	1.61279	0.828007	1.9478	0.0514387	0.99613	45912245	45921874	chr7
ENSG00000103319	EEF2K	144.096	-0.42589	0.218676	-1.94758	0.0514648	0.99613	22206278	22288738	chr16
ENSG00000068912	ERLEC1	208.623	0.458357	0.235516	1.94619	0.0516324	0.99613	53787044	53818819	chr2
ENSG00000136383	ALPK3	10.9463	-1.82051	0.936092	-1.9448	0.0517987	0.99613	84816680	84873482	chr15
ENSG00000135632	SMYD5	180.061	-0.308883	0.158826	-1.9448	0.0517996	0.99613	73214222	73227221	chr2
ENSG00000148730	EIF4EBP2	1596.05	-0.205249	0.10559	-1.94384	0.0519144	0.99613	70404145	70428618	chr10
ENSG00000099219	ERMP1	110.972	-0.665859	0.342581	-1.94365	0.0519375	0.99613	5765076	5833117	chr9
ENSG00000189136	UBE2Q2P1	6.76454	2.31424	1.19104	1.94304	0.0520119	0.99613	84526781	84571216	chr15
ENSG00000047410	TPR	692.823	0.318986	0.164176	1.94295	0.0520222	0.99613	186311652	186375693	chr1
ENSG00000275700	AATF	384.413	-0.440217	0.226598	-1.94272	0.05205	0.99613	36948954	37056871	chr17
ENSG00000255449	AP002812.5	5.33141	2.1619	1.11362	1.94133	0.052218	0.99613	77866412	77870091	chr11
ENSG00000011198	ABHD5	577.904	-0.324363	0.167101	-1.94112	0.0522439	0.99613	43690108	43734371	chr3
ENSG00000221968	FADS3	132.066	0.418839	0.215779	1.94105	0.0522517	0.99613	61873519	61892051	chr11
ENSG00000130165	ELOF1	278.042	-0.43347	0.223429	-1.94008	0.0523698	0.99613	11551147	11559236	chr19
ENSG00000171302	CANT1	745.384	-0.299863	0.154584	-1.9398	0.0524041	0.99613	78991716	79009867	chr17
ENSG00000230844	ZNF674-AS1	22.6812	1.24825	0.643601	1.93948	0.0524429	0.99613	46545438	46548841	chrX
ENSG00000247627	MTND4P12	3.10507	1.6696	0.861338	1.93838	0.0525766	0.99613	134926660	134928036	chr5
ENSG00000273724	AC106782.5	10.5778	1.61185	0.831726	1.93796	0.0526275	0.99613	30336400	30343336	chr16
ENSG00000187017	ESPN	46.0188	-1.02852	0.530742	-1.93789	0.0526361	0.99613	6424776	6461367	chr1
ENSG00000166262	FAM227B	13.297	1.41666	0.731114	1.93767	0.052663	0.99613	49326962	49620931	chr15
ENSG00000183963	SMTN	29.77	-0.891911	0.461097	-1.93432	0.0530732	0.99613	31064105	31104757	chr22
ENSG00000187122	SLIT1	17.6934	-1.10273	0.57033	-1.93349	0.0531762	0.99613	96998038	97185959	chr10
ENSG00000167862	MRPL58	103.668	0.447759	0.231596	1.93336	0.0531915	0.99613	75012670	75021261	chr17
ENSG00000155252	PI4K2A	122.879	-0.452524	0.23423	-1.93196	0.0533642	0.99613	97640686	97676434	chr10
ENSG00000130939	UBE4B	373.928	-0.295106	0.152798	-1.93135	0.0534398	0.99613	10032832	10181239	chr1
ENSG00000116337	AMPD2	1657.96	-0.270167	0.139992	-1.92987	0.0536231	0.99613	109616104	109632053	chr1
ENSG00000113407	TARS	211.019	0.348603	0.180846	1.92762	0.0539021	0.99613	33440696	33469539	chr5
ENSG00000204469	PRRC2A	1359.52	-0.300285	0.155822	-1.9271	0.053967	0.99613	31620720	31637771	chr6
ENSG00000105821	DNAJC2	152.488	0.47433	0.246137	1.92709	0.0539678	0.99613	103312289	103344830	chr7
ENSG00000274963	RN7SL600P	75.926	-0.70502	0.366144	-1.92553	0.0541634	0.99613	150568971	150569269	chr1
ENSG00000079432	CIC	767.472	-0.327808	0.170343	-1.9244	0.0543041	0.99613	42268537	42295797	chr19
ENSG00000146457	WTAP	667.933	0.354214	0.184136	1.92366	0.0543976	0.99613	159725585	159756319	chr6
ENSG00000175352	NRIP3	6.56292	1.6276	0.846147	1.92354	0.0544122	0.99613	8980576	9004049	chr11
ENSG00000146122	DAAM2	21.6816	-1.92677	1.00189	-1.92314	0.0544623	0.99613	39792298	39904877	chr6
ENSG00000163006	CCDC138	24.3079	0.974889	0.50724	1.92195	0.0546125	0.99613	108786757	108885477	chr2
ENSG00000251661	AC136475.1	39.2916	0.963129	0.501153	1.92182	0.054628	0.99613	318640	325631	chr11
ENSG00000128050	PAICS	259.804	0.334174	0.173898	1.92166	0.0546481	0.99613	56435741	56464579	chr4
ENSG00000122359	ANXA11	2654.47	-0.341002	0.17746	-1.92157	0.0546598	0.99613	80150889	80205572	chr10
ENSG00000086475	SEPHS1	154.748	0.413416	0.215217	1.92092	0.0547414	0.99613	13317428	13348298	chr10
ENSG00000146830	GIGYF1	1340.7	-0.231446	0.120566	-1.91966	0.054901	0.99613	100679507	100694037	chr7
ENSG00000116852	KIF21B	1055.2	-0.245155	0.127782	-1.91854	0.0550422	0.99613	200969390	201023700	chr1
ENSG00000064932	SBNO2	1810.75	-0.326608	0.170321	-1.91761	0.0551611	0.99613	1107637	1174268	chr19
ENSG00000230587	LINC02580	27.7061	0.941397	0.490964	1.91745	0.0551813	0.99613	43092530	43132482	chr2
ENSG00000118197	DDX59	131.439	0.495264	0.25867	1.91465	0.0555367	0.99613	200623896	200669907	chr1
ENSG00000125812	GZF1	89.3866	0.561025	0.293442	1.91188	0.0558919	0.99613	23362182	23373062	chr20
ENSG00000101004	NINL	9.16587	-1.64697	0.861482	-1.91179	0.0559032	0.99613	25452697	25585531	chr20
ENSG00000073169	SELENOO	523.252	-0.284094	0.148656	-1.91108	0.0559947	0.99613	50200979	50217616	chr22
ENSG00000100991	TRPC4AP	1094.68	-0.200887	0.105158	-1.91034	0.0560893	0.99613	35002404	35092807	chr20
ENSG00000130382	MLLT1	511.719	-0.336979	0.1764	-1.91032	0.0560925	0.99613	6210381	6279975	chr19
ENSG00000159714	ZDHHC1	15.513	1.09061	0.571056	1.90981	0.0561582	0.99613	67394152	67416833	chr16
ENSG00000143614	GATAD2B	500.975	-0.241419	0.126452	-1.90917	0.0562398	0.99613	153789030	153923360	chr1
ENSG00000089048	ESF1	136.12	0.568541	0.29782	1.90901	0.0562613	0.99613	13714322	13784886	chr20
ENSG00000138073	PREB	556.771	0.237735	0.124535	1.90898	0.056265	0.99613	27130756	27134666	chr2
ENSG00000162972	MAIP1	49.7892	0.819367	0.429224	1.90895	0.0562686	0.99613	199955317	200008540	chr2
ENSG00000105722	ERF	294.33	-0.394003	0.206434	-1.90862	0.0563116	0.99613	42247569	42255128	chr19
ENSG00000160570	DEDD2	915.824	-0.32843	0.172093	-1.90845	0.0563336	0.99613	42198598	42220140	chr19
ENSG00000237886	NALT1	15.6262	1.4215	0.745095	1.90782	0.0564151	0.99613	136546212	136549893	chr9
ENSG00000137486	ARRB1	736.929	-0.27751	0.145572	-1.90635	0.0566053	0.99613	75260122	75351705	chr11
ENSG00000175662	TOM1L2	486.266	-0.236229	0.123996	-1.90514	0.0567624	0.99613	17843511	17972422	chr17
ENSG00000096006	CRISP3	22.4655	1.58436	0.831814	1.90471	0.0568184	0.99613	49727384	49744437	chr6
ENSG00000145945	FAM50B	54.8066	0.630422	0.330982	1.9047	0.0568187	0.99613	3849373	3851320	chr6
ENSG00000121775	TMEM39B	115.343	-0.440386	0.23135	-1.90355	0.0569687	0.99613	32072031	32102866	chr1
ENSG00000267412	AC092068.2	5.28495	2.16186	1.13641	1.90236	0.0571248	0.99613	2610155	2611862	chr19
ENSG00000121653	MAPK8IP1	9.5392	1.49345	0.785119	1.9022	0.0571454	0.99613	45885651	45906465	chr11
ENSG00000130985	UBA1	1729.65	-0.341946	0.179861	-1.90117	0.0572793	0.99613	47190861	47215128	chrX
ENSG00000259529	AL136295.5	10.6198	1.72338	0.906519	1.9011	0.0572896	0.99613	24147548	24166452	chr14
ENSG00000182871	COL18A1	731.204	-0.607946	0.319823	-1.90088	0.057318	0.99613	45405165	45513720	chr21
ENSG00000114405	C3orf14	7.79396	1.58859	0.836876	1.89824	0.0576642	0.99613	62318973	62336213	chr3
ENSG00000172428	COPS9	133.934	0.512621	0.270105	1.89786	0.0577149	0.99613	240126563	240136807	chr2
ENSG00000126216	TUBGCP3	248.591	-0.343457	0.180978	-1.89779	0.057724	0.99613	112485011	112588205	chr13
ENSG00000125347	IRF1	3347.16	-0.243114	0.128176	-1.89672	0.057865	0.99613	132481609	132490777	chr5
ENSG00000166348	USP54	31.9391	-0.954154	0.503239	-1.89602	0.0579568	0.99613	73497538	73625953	chr10
ENSG00000224975	INE1	27.4088	-0.938429	0.494998	-1.89583	0.0579831	0.99613	47204921	47205865	chrX
ENSG00000144455	SUMF1	181.701	0.30526	0.161046	1.89548	0.0580286	0.99613	3700814	4467273	chr3
ENSG00000102870	ZNF629	44.4302	-0.701319	0.370057	-1.89516	0.0580706	0.99613	30778456	30787205	chr16
ENSG00000144711	IQSEC1	1838.52	-0.176008	0.0928753	-1.8951	0.0580785	0.99613	12897043	13283281	chr3
ENSG00000153066	TXNDC11	324.582	0.318617	0.168133	1.89503	0.0580889	0.99613	11679080	11742878	chr16
ENSG00000167470	MIDN	857.254	-0.263353	0.139054	-1.89389	0.0582399	0.99613	1248553	1259140	chr19
ENSG00000189238	LINC00943	4.64493	-2.23276	1.17894	-1.89387	0.058242	0.99613	126723412	126749027	chr12
ENSG00000187554	TLR5	181.03	0.469962	0.248376	1.89214	0.0584722	0.99613	223109404	223143248	chr1
ENSG00000012963	UBR7	175.364	0.343264	0.181444	1.89185	0.0585116	0.99613	93207241	93229215	chr14
ENSG00000176102	CSTF3	103.745	0.375682	0.198607	1.89159	0.0585459	0.99613	33077188	33162371	chr11
ENSG00000173868	PHOSPHO1	2509.1	-0.521118	0.275668	-1.89038	0.0587069	0.99613	49223362	49230766	chr17
ENSG00000173163	COMMD1	73.2356	0.594222	0.314379	1.89015	0.0587384	0.99613	61888724	62147247	chr2
ENSG00000197555	SIPA1L1	459.596	-0.340879	0.180365	-1.88994	0.0587655	0.99613	71320449	71741229	chr14
ENSG00000274290	HIST1H2BE	24.5655	1.09523	0.579594	1.88965	0.0588042	0.99613	26172059	26184655	chr6
ENSG00000119718	EIF2B2	140.172	0.355645	0.188243	1.88929	0.0588529	0.99613	75002921	75012366	chr14
ENSG00000180964	TCEAL8	128.134	0.580522	0.307368	1.88869	0.0589338	0.99613	103252995	103255192	chrX
ENSG00000267453	LINC01835	9.13616	-2.25701	1.1953	-1.88823	0.0589952	0.99613	15851993	15864904	chr19
ENSG00000120709	FAM53C	856.192	-0.272896	0.144528	-1.88819	0.059	0.99613	138331935	138349729	chr5
ENSG00000002834	LASP1	2642.62	-0.255741	0.135487	-1.88757	0.0590843	0.99613	38869859	38921770	chr17
ENSG00000135821	GLUL	2942.19	-0.317745	0.168351	-1.8874	0.0591067	0.99613	182381704	182392206	chr1
ENSG00000239713	APOBEC3G	690.01	0.230548	0.122153	1.88736	0.0591115	0.99613	39077067	39087743	chr22
ENSG00000138738	PRDM5	16.4572	1.57973	0.837161	1.88702	0.0591583	0.99613	120684919	120922870	chr4
ENSG00000118263	KLF7	484.722	-0.27019	0.143202	-1.88678	0.0591903	0.99613	207074137	207167267	chr2
ENSG00000140320	BAHD1	182.189	-0.325191	0.172364	-1.88665	0.0592074	0.99613	40439721	40468236	chr15
ENSG00000139636	LMBR1L	692.724	-0.23336	0.123717	-1.88625	0.0592614	0.99613	49096551	49110900	chr12
ENSG00000113088	GZMK	166.007	0.652311	0.345935	1.88564	0.059343	0.99613	55024253	55034570	chr5
ENSG00000232186	AL137013.1	5.02635	2.19442	1.16433	1.88471	0.0594684	0.99613	75326772	75327999	chrX
ENSG00000219626	FAM228B	30.8938	0.683808	0.362964	1.88395	0.0595712	0.99613	24076526	24169640	chr2
ENSG00000131471	AOC3	103.718	-0.517106	0.274633	-1.8829	0.0597145	0.99613	42851184	42858130	chr17
ENSG00000160683	CXCR5	11.9293	-1.65589	0.879565	-1.88263	0.0597511	0.99613	118883766	118897799	chr11
ENSG00000245750	DRAIC	19.9189	-1.2059	0.640561	-1.88257	0.0597584	0.99613	69462921	69843120	chr15
ENSG00000138750	NUP54	155.135	0.510673	0.27134	1.88204	0.0598306	0.99613	76114659	76148444	chr4
ENSG00000167566	NCKAP5L	207.261	-0.349817	0.185927	-1.88148	0.059907	0.99613	49791146	49828750	chr12
ENSG00000138050	THUMPD2	55.9193	0.855846	0.454881	1.88147	0.0599075	0.99613	39736060	39779267	chr2
ENSG00000124126	PREX1	3122.9	-0.252859	0.134527	-1.87961	0.0601607	0.99613	48624252	48827999	chr20
ENSG00000187231	SESTD1	106.642	0.55663	0.296239	1.87899	0.0602464	0.99613	179101678	179264832	chr2
ENSG00000128692	EIF2S2P4	1.38288	-2.14381	1.14123	-1.87851	0.0603116	0.99613	170751805	170752788	chr2
ENSG00000113555	PCDH12	42.0951	0.606302	0.322855	1.87794	0.0603891	0.99613	141943585	141969741	chr5
ENSG00000159461	AMFR	466.759	-0.232984	0.124066	-1.8779	0.0603952	0.99613	56361452	56425545	chr16
ENSG00000248712	CCDC153	34.7184	-0.901901	0.480598	-1.87662	0.0605699	0.99613	119189638	119196769	chr11
ENSG00000104375	STK3	37.4936	1.03733	0.553272	1.87489	0.0608077	0.99613	98371228	98942827	chr8
ENSG00000230615	AL139220.2	29.9201	-1.30927	0.698388	-1.87471	0.0608332	0.99613	44030437	44115913	chr1
ENSG00000104142	VPS18	300.797	-0.322893	0.172402	-1.87291	0.0610814	0.99613	40894450	40903975	chr15
ENSG00000163050	COQ8A	432.79	-0.282081	0.150675	-1.87212	0.0611898	0.99613	226897536	226987545	chr1
ENSG00000005238	FAM214B	599.647	-0.264993	0.141613	-1.87125	0.0613103	0.99613	35104112	35116341	chr9
ENSG00000204241	AP000911.1	6.55801	-1.71117	0.914557	-1.87104	0.0613393	0.99613	134032216	134067936	chr11
ENSG00000117758	STX12	245.358	0.296084	0.158278	1.87066	0.0613924	0.99613	27773219	27824443	chr1
ENSG00000058453	CROCC	317.038	-0.32198	0.172122	-1.87065	0.0613936	0.99613	16740273	16972964	chr1
ENSG00000166762	CATSPER2	40.5354	-0.667938	0.357186	-1.87	0.0614841	0.99613	43628503	43668118	chr15
ENSG00000188522	FAM83G	63.2568	0.487975	0.260974	1.86982	0.061509	0.99613	18968789	19004764	chr17
ENSG00000135047	CTSL	70.9089	0.637505	0.341041	1.86929	0.0615824	0.99613	87726109	87731469	chr9
ENSG00000146094	DOK3	2090.06	-0.392698	0.21014	-1.86874	0.0616586	0.99613	177501907	177511274	chr5
ENSG00000167550	RHEBL1	19.6904	1.17277	0.627594	1.86868	0.0616678	0.99613	49064676	49070025	chr12
ENSG00000099622	CIRBP	3541.32	-0.163177	0.0873336	-1.86843	0.0617024	0.99613	1259384	1274880	chr19
ENSG00000132254	ARFIP2	273.287	0.270929	0.145049	1.86785	0.0617829	0.99613	6474683	6481479	chr11
ENSG00000177156	TALDO1	3876.79	-0.479975	0.256979	-1.86776	0.0617954	0.99613	747415	765012	chr11
ENSG00000052749	RRP12	528.502	-0.395682	0.211946	-1.8669	0.0619152	0.99613	97356358	97426076	chr10
ENSG00000099308	MAST3	1175.43	-0.261214	0.139936	-1.86666	0.0619486	0.99613	18097793	18151692	chr19
ENSG00000223922	ASS1P2	11.5439	-1.58157	0.847306	-1.86659	0.0619591	0.99613	38810432	38811654	chr2
ENSG00000143546	S100A8	3494.21	0.820453	0.439834	1.86537	0.0621297	0.99613	153390032	153391073	chr1
ENSG00000159593	NAE1	142.572	0.411406	0.220579	1.86512	0.0621651	0.99613	66802875	66873256	chr16
ENSG00000185198	PRSS57	17.803	1.60016	0.857963	1.86507	0.0621719	0.99613	685546	695498	chr19
ENSG00000164548	TRA2A	538.924	0.367744	0.197214	1.86469	0.0622243	0.99613	23504780	23532041	chr7
ENSG00000099814	CEP170B	11.6858	-1.30514	0.699928	-1.86468	0.0622264	0.99613	104865268	104896770	chr14
ENSG00000186162	CIDECP1	94.9757	-0.464743	0.249278	-1.86436	0.0622714	0.99613	10014238	10026365	chr3
ENSG00000211976	IGHV3-73	13.561	-1.97437	1.05935	-1.86376	0.0623556	0.99613	106802694	106803233	chr14
ENSG00000111450	STX2	116.678	0.698508	0.374862	1.86338	0.0624093	0.99613	130789600	130839266	chr12
ENSG00000146904	EPHA1	132.079	-0.401793	0.215666	-1.86304	0.0624572	0.99613	143390289	143408856	chr7
ENSG00000167552	TUBA1A	1865.11	-0.332719	0.178621	-1.86271	0.0625029	0.99613	49184795	49189080	chr12
ENSG00000205339	IPO7	337.181	0.413361	0.221964	1.86229	0.0625625	0.99613	9384652	9448127	chr11
ENSG00000180353	HCLS1	6248.06	-0.290115	0.155858	-1.86141	0.0626868	0.99613	121631399	121660927	chr3
ENSG00000091536	MYO15A	7.39354	-1.6339	0.878002	-1.86093	0.0627538	0.99613	18108706	18179802	chr17
ENSG00000255423	EBLN2	31.2142	-0.907371	0.487607	-1.86086	0.0627633	0.99613	73061659	73063337	chr3
ENSG00000237781	AL356356.1	28.9345	-1.23103	0.661543	-1.86085	0.0627652	0.99613	150548562	150557724	chr1
ENSG00000111540	AC034102.1	1313.06	-0.204313	0.109823	-1.86038	0.0628325	0.99613	55973913	55996683	chr12
ENSG00000118113	MMP8	35.6906	2.00634	1.07885	1.85969	0.0629291	0.99613	102711796	102727050	chr11
ENSG00000196150	ZNF250	55.8874	-0.618036	0.332392	-1.85936	0.062976	0.99613	144876497	144902168	chr8
ENSG00000164134	NAA15	299.565	0.369051	0.198492	1.85927	0.0629883	0.99613	139301505	139420033	chr4
ENSG00000164330	EBF1	42.2464	0.937451	0.504352	1.85872	0.0630662	0.99613	158695916	159099916	chr5
ENSG00000142453	CARM1	208.663	-0.450097	0.242219	-1.85822	0.0631374	0.99613	10871513	10923070	chr19
ENSG00000197134	ZNF257	10.2343	1.53518	0.826371	1.85774	0.0632065	0.99613	22052430	22091480	chr19
ENSG00000211513	MIR320E	12.4602	-1.531	0.824135	-1.8577	0.0632118	0.99613	46709293	46709345	chr19
ENSG00000151500	THYN1	192.797	-0.282251	0.152034	-1.8565	0.0633824	0.99613	134248279	134253370	chr11
ENSG00000111711	GOLT1B	168.919	0.619705	0.333818	1.85642	0.0633938	0.99613	21501781	21518408	chr12
ENSG00000213047	DENND1B	119.882	0.632882	0.340936	1.85631	0.0634096	0.99613	197504748	197775696	chr1
ENSG00000158525	CPA5	28.0985	-1.40647	0.757793	-1.85601	0.0634517	0.99613	130344816	130368730	chr7
ENSG00000244723	ASLP1	32.6798	1.04553	0.563402	1.85575	0.0634898	0.99613	23649213	23653334	chr22
ENSG00000225921	NOL7	253.995	0.368231	0.198503	1.85503	0.0635913	0.99613	13615335	13632739	chr6
ENSG00000111785	RIC8B	101.798	0.460357	0.248286	1.85414	0.0637193	0.99613	106774621	106889316	chr12
ENSG00000089693	MLF2	1054.33	-0.341488	0.184212	-1.85378	0.0637714	0.99613	6747996	6767475	chr12
ENSG00000280953	LINC01163	14.3766	1.34375	0.724914	1.85367	0.0637864	0.99613	128181032	128317726	chr10
ENSG00000118496	FBXO30	120.45	0.657688	0.354882	1.85326	0.0638451	0.99613	145793502	145814795	chr6
ENSG00000183087	GAS6	76.2436	0.544578	0.294021	1.85217	0.0640009	0.99613	113820549	113864076	chr13
ENSG00000269956	MKNK1-AS1	10.2223	-1.55467	0.839587	-1.85171	0.0640676	0.99613	46538611	46570255	chr1
ENSG00000161813	LARP4	101.187	0.709686	0.383383	1.85112	0.0641527	0.99613	50392383	50480004	chr12
ENSG00000173221	GLRX	672.255	0.412318	0.222786	1.85073	0.064208	0.99613	95751319	95822726	chr5
ENSG00000099995	SF3A1	648.832	-0.333658	0.180291	-1.85066	0.0642179	0.99613	30331988	30356919	chr22
ENSG00000050130	JKAMP	192.442	0.462429	0.249874	1.85065	0.0642205	0.99613	59484443	59505410	chr14
ENSG00000115233	PSMD14	127.789	0.429294	0.231981	1.85055	0.064234	0.99613	161308425	161411717	chr2
ENSG00000227345	PARG	93.3247	0.43629	0.235844	1.84991	0.0643268	0.99613	49818279	49970203	chr10
ENSG00000158793	NIT1	224.088	-0.324556	0.175543	-1.84887	0.0644769	0.99613	161118086	161125445	chr1
ENSG00000280213	UCKL1-AS1	16.5994	-1.1097	0.600237	-1.84876	0.0644921	0.99613	63953384	63956985	chr20
ENSG00000141295	SCRN2	202.807	-0.39193	0.212104	-1.84782	0.0646282	0.99613	47837692	47841289	chr17
ENSG00000276291	FRG1HP	45.9017	0.654356	0.354165	1.8476	0.0646597	0.99613	40992249	41218410	chr9
ENSG00000104980	TIMM44	229.82	0.29933	0.162111	1.84646	0.0648261	0.99613	7926718	7943667	chr19
ENSG00000164934	DCAF13	146.16	0.528225	0.286078	1.84644	0.0648289	0.99613	103414714	103443453	chr8
ENSG00000286885	AL138824.1	20.7609	1.15981	0.62877	1.84457	0.0651007	0.99613	17586899	17600191	chr6
ENSG00000161714	PLCD3	26.7498	-1.01076	0.547999	-1.84445	0.0651176	0.99613	45108959	45133354	chr17
ENSG00000250687	AC146944.2	7.95672	1.81806	0.985698	1.84444	0.0651192	0.99613	70462244	70479215	chr5
ENSG00000114446	IFT57	82.1516	0.748614	0.405952	1.84409	0.0651694	0.99613	108160812	108222435	chr3
ENSG00000161533	ACOX1	822.684	-0.279593	0.151649	-1.84368	0.0652298	0.99613	75941507	75979177	chr17
ENSG00000116161	CACYBP	251.015	0.317232	0.17207	1.84361	0.0652394	0.99613	174999163	175011715	chr1
ENSG00000204310	AGPAT1	246.251	-0.343414	0.186273	-1.8436	0.0652407	0.99613	32168212	32178096	chr6
ENSG00000274180	NATD1	630.647	-0.376382	0.204247	-1.84278	0.0653617	0.99613	21238870	21253410	chr17
ENSG00000225663	MCRIP1	547.226	-0.351563	0.190811	-1.84247	0.0654062	0.99613	81822361	81833302	chr17
ENSG00000149328	GLB1L2	16.3756	-1.49794	0.813036	-1.8424	0.0654164	0.99613	134331874	134378341	chr11
ENSG00000257337	AC068888.1	36.9418	0.754625	0.40976	1.84162	0.0655302	0.99613	53012884	53054450	chr12
ENSG00000117691	NENF	106.139	0.640694	0.348143	1.84032	0.0657217	0.99613	212432920	212446379	chr1
ENSG00000213445	SIPA1	2736.31	-0.292425	0.158956	-1.83965	0.0658189	0.99613	65638101	65650918	chr11
ENSG00000136877	FPGS	335.551	-0.281932	0.153257	-1.83961	0.0658261	0.99613	127794597	127814327	chr9
ENSG00000100034	PPM1F	2278.12	-0.284656	0.154751	-1.83945	0.0658495	0.99613	21919425	21952848	chr22
ENSG00000135956	TMEM127	1118.48	-0.253626	0.137902	-1.83917	0.0658903	0.99613	96248516	96265994	chr2
ENSG00000277258	PCGF2	7.80161	-1.58261	0.860707	-1.83874	0.0659536	0.99613	38733898	38749817	chr17
ENSG00000237017	AC245052.4	9.60157	-1.69716	0.923028	-1.83869	0.0659609	0.99613	54119511	54125343	chr19
ENSG00000015285	WAS	1510.99	-0.416798	0.226687	-1.83865	0.0659666	0.99613	48676596	48691427	chrX
ENSG00000223722	AC023157.1	4.63236	1.68005	0.913751	1.83863	0.0659701	0.99613	31754720	31755121	chr12
ENSG00000129946	SHC2	6.45104	-2.341	1.27326	-1.83858	0.0659771	0.99613	416583	460996	chr19
ENSG00000186591	UBE2H	564.301	-0.23881	0.129901	-1.8384	0.0660038	0.99613	129830732	129952949	chr7
ENSG00000147416	ATP6V1B2	2902.58	-0.239228	0.130129	-1.83839	0.0660052	0.99613	20197381	20226819	chr8
ENSG00000235560	AC002310.1	14.2364	1.16577	0.634895	1.83617	0.0663332	0.99613	30534752	30537149	chr16
ENSG00000245571	FAM111A-DT	41.7866	0.64843	0.35319	1.83592	0.0663692	0.99613	59130133	59143015	chr11
ENSG00000120675	DNAJC15	128.097	0.614817	0.334978	1.83539	0.0664472	0.99613	43023203	43114213	chr13
ENSG00000176261	ZBTB8OS	109.094	0.404952	0.220653	1.83525	0.0664693	0.99613	32600172	32650903	chr1
ENSG00000120265	PCMT1	352.587	0.347225	0.189199	1.83524	0.0664699	0.99613	149749443	149811420	chr6
ENSG00000187778	MCRS1	526.944	-0.214452	0.11694	-1.83387	0.0666736	0.99613	49556544	49568145	chr12
ENSG00000244575	IGKV1-27	28.2808	1.38906	0.75766	1.83336	0.0667492	0.99613	89213423	89213928	chr2
ENSG00000090266	NDUFB2	242.344	0.457675	0.24969	1.83297	0.0668065	0.99613	140690777	140722790	chr7
ENSG00000243836	WDR86-AS1	17.8115	1.14597	0.62531	1.83265	0.0668551	0.99613	151409161	151413354	chr7
ENSG00000198721	ECI2	146.346	0.31585	0.172407	1.832	0.0669507	0.99613	4115689	4135597	chr6
ENSG00000278002	AL627171.1	14.5554	-1.4106	0.77044	-1.8309	0.0671155	0.99613	49863072	49864379	chr14
ENSG00000164659	KIAA1324L	29.0172	1.19152	0.650963	1.8304	0.0671906	0.99613	86876906	87059654	chr7
ENSG00000263941	RN7SL32P	6.69296	-2.03747	1.11336	-1.83002	0.0672465	0.99613	233205199	233205479	chr2
ENSG00000108669	CYTH1	3464.71	-0.171467	0.0937817	-1.82836	0.0674955	0.99613	78674048	78782297	chr17
ENSG00000125740	FOSB	16.8969	-1.16319	0.636539	-1.82737	0.0676441	0.99613	45467995	45475179	chr19
ENSG00000175826	CTDNEP1	520.196	-0.302204	0.165377	-1.82736	0.067645	0.99613	7243591	7252491	chr17
ENSG00000174109	C16orf91	48.4016	0.61539	0.33688	1.82673	0.0677399	0.99613	1419752	1420756	chr16
ENSG00000166261	ZNF202	123.088	0.377132	0.206475	1.82652	0.0677713	0.99613	123723914	123741675	chr11
ENSG00000165644	COMTD1	75.6313	0.601601	0.329539	1.82558	0.0679133	0.99613	75233969	75236030	chr10
ENSG00000100439	ABHD4	325.763	-0.31427	0.172195	-1.82509	0.0679879	0.99613	22598237	22613215	chr14
ENSG00000158864	NDUFS2	580.867	-0.273306	0.149773	-1.8248	0.068031	0.99613	161197104	161214395	chr1
ENSG00000227218	AL157935.1	53.9762	-0.602587	0.33025	-1.82464	0.0680551	0.99613	127934503	127940952	chr9
ENSG00000188873	RPL10AP2	2.05603	-1.24763	0.684236	-1.82339	0.068244	0.99613	47157118	47157771	chr8
ENSG00000106868	SUSD1	165.027	0.419214	0.229978	1.82284	0.0683275	0.99613	112040785	112175408	chr9
ENSG00000136051	WASHC4	484.078	0.626062	0.343539	1.82239	0.0683954	0.99613	105107324	105169134	chr12
ENSG00000204922	UQCC3	37.8724	0.67298	0.36931	1.82226	0.0684149	0.99613	62670273	62673686	chr11
ENSG00000148481	MINDY3	86.1093	0.727378	0.399326	1.82151	0.0685288	0.99613	15778170	15860507	chr10
ENSG00000255135	AP002360.1	20.5175	1.07728	0.591541	1.82113	0.0685866	0.99613	76435559	76444687	chr11
ENSG00000139725	RHOF	17.9354	-1.13824	0.625297	-1.82032	0.0687097	0.99613	121777754	121803403	chr12
ENSG00000153774	CFDP1	127.533	0.365779	0.200953	1.82023	0.0687246	0.99613	75293698	75433503	chr16
ENSG00000213760	ATP6V1G2	24.8347	0.788122	0.433033	1.82001	0.0687582	0.99613	31544462	31548427	chr6
ENSG00000223350	IGLV9-49	14.593	1.65654	0.910221	1.81993	0.0687703	0.99613	22343187	22343732	chr22
ENSG00000256271	CACNA1C-AS2	17.388	-1.04002	0.571522	-1.81973	0.0688001	0.99613	2668500	2672220	chr12
ENSG00000107262	BAG1	1287.65	-0.524222	0.288251	-1.81863	0.0689681	0.99613	33247820	33264720	chr9
ENSG00000137710	RDX	82.831	0.486794	0.267688	1.81852	0.0689852	0.99613	109864295	110296712	chr11
ENSG00000230724	LINC01001	8.68211	-1.42934	0.786013	-1.81847	0.0689927	0.99613	127204	139612	chr11
ENSG00000272221	AL645933.2	39.54	-0.838012	0.460856	-1.81838	0.0690058	0.99613	31394289	31395495	chr6
ENSG00000111885	MAN1A1	315.095	0.577137	0.317406	1.81829	0.0690191	0.99613	119177205	119349761	chr6
ENSG00000105366	SIGLEC8	90.9624	-1.09538	0.602549	-1.81791	0.0690781	0.99613	51450847	51458456	chr19
ENSG00000100461	RBM23	1151.99	-0.213087	0.117219	-1.81785	0.069087	0.99613	22893204	22919182	chr14
ENSG00000185787	MORF4L1	1113.76	0.180275	0.0991791	1.81767	0.0691144	0.99613	78810487	78898133	chr15
ENSG00000083099	LYRM2	140.276	0.573948	0.315992	1.81634	0.0693185	0.99613	89568144	89638749	chr6
ENSG00000165175	MID1IP1	526.536	-0.272873	0.150248	-1.81615	0.0693473	0.99613	38801432	38806537	chrX
ENSG00000164543	STK17A	826.814	0.268273	0.147732	1.81594	0.0693794	0.99613	43582758	43650713	chr7
ENSG00000160111	CPAMD8	82.8872	-0.536988	0.295766	-1.81559	0.0694339	0.99613	16892947	17026815	chr19
ENSG00000149182	ARFGAP2	1035.5	-0.215242	0.118586	-1.81508	0.0695122	0.99613	47164299	47177125	chr11
ENSG00000179832	MROH1	397.229	-0.283297	0.156105	-1.81479	0.0695568	0.99613	144148016	144261940	chr8
ENSG00000172830	SSH3	247.117	-0.380922	0.209903	-1.81475	0.0695625	0.99613	67303478	67312607	chr11
ENSG00000100985	MMP9	525.662	-0.671734	0.370172	-1.81465	0.0695771	0.99613	46008908	46016561	chr20
ENSG00000105185	PDCD5	122.091	0.45323	0.249766	1.81462	0.0695824	0.99613	32581190	32587453	chr19
ENSG00000188227	ZNF793	44.4865	0.692189	0.38151	1.81434	0.0696256	0.99613	37506939	37548762	chr19
ENSG00000275476	AC009318.4	11.6372	-1.4922	0.822463	-1.81431	0.0696302	0.99613	29277397	29277882	chr12
ENSG00000148308	GTF3C5	502.803	-0.255789	0.141012	-1.81396	0.0696846	0.99613	133030675	133058503	chr9
ENSG00000128595	CALU	238.024	0.335397	0.184922	1.81372	0.0697202	0.99613	128739292	128773400	chr7
ENSG00000204178	MACO1	163.108	-0.426811	0.23533	-1.81367	0.0697289	0.99613	25430858	25500209	chr1
ENSG00000115107	STEAP3	32.4595	-0.838721	0.462605	-1.81304	0.0698258	0.99613	119223831	119265652	chr2
ENSG00000226137	BAIAP2-DT	166.185	-0.427231	0.235729	-1.81238	0.0699268	0.99613	81029130	81034881	chr17
ENSG00000009830	POMT2	69.9512	-0.473907	0.261527	-1.81208	0.0699744	0.99613	77274956	77320884	chr14
ENSG00000143845	ETNK2	5.57006	-1.99834	1.1028	-1.81206	0.0699768	0.99613	204131062	204152044	chr1
ENSG00000105520	PLPPR2	838.486	-0.348217	0.192255	-1.81122	0.0701061	0.99613	11355386	11365698	chr19
ENSG00000102125	TAZ	676.487	-0.251162	0.138673	-1.81117	0.0701138	0.99613	154411524	154421726	chrX
ENSG00000254760	AC008750.1	10.2851	1.57332	0.868977	1.81054	0.0702116	0.99613	51414298	51414965	chr19
ENSG00000198816	ZNF358	45.512	-0.633675	0.35004	-1.81029	0.0702508	0.99613	7515292	7521025	chr19
ENSG00000196922	ZNF252P	85.4774	0.528047	0.291817	1.80952	0.0703709	0.99613	144973589	145002895	chr8
ENSG00000020922	MRE11	246.085	0.279536	0.154505	1.80923	0.0704146	0.99613	94415578	94493908	chr11
ENSG00000107890	ANKRD26	136.925	0.578456	0.319787	1.80888	0.0704696	0.99613	26991914	27100498	chr10
ENSG00000176681	LRRC37A	9.68777	1.7024	0.941376	1.80842	0.0705412	0.99613	46292733	46337794	chr17
ENSG00000100628	ASB2	52.3165	-0.728461	0.402864	-1.80821	0.0705743	0.99613	93934153	93976791	chr14
ENSG00000162545	CAMK2N1	8.33504	-1.58586	0.877304	-1.80765	0.0706606	0.99613	20482391	20486210	chr1
ENSG00000137364	TPMT	124.401	0.455604	0.252312	1.80572	0.070962	0.99613	18128311	18155077	chr6
ENSG00000228506	AL513550.1	60.1421	0.707163	0.391717	1.80529	0.0710289	0.99613	99424922	99432323	chr6
ENSG00000197165	SULT1A2	27.842	-1.34778	0.74691	-1.80447	0.0711579	0.99613	28591943	28597050	chr16
ENSG00000163155	LYSMD1	202.649	-0.475127	0.263346	-1.80419	0.0712009	0.99613	151159748	151165948	chr1
ENSG00000239300	AC080162.1	7.86535	1.43556	0.796516	1.8023	0.0714977	0.99613	9501466	9512413	chr2
ENSG00000137497	NUMA1	1153.04	-0.204688	0.113663	-1.80084	0.0717281	0.99613	72002864	72080693	chr11
ENSG00000237977	EIF4HP2	11.62	1.23708	0.687044	1.80059	0.0717682	0.99613	30902219	30902781	chr22
ENSG00000136827	TOR1A	344.847	0.273913	0.152159	1.80018	0.0718324	0.99613	129812942	129824244	chr9
ENSG00000113643	RARS	263.173	0.298256	0.165759	1.79933	0.0719657	0.99613	168486451	168519301	chr5
ENSG00000080822	CLDND1	428.67	0.521524	0.289845	1.79932	0.071968	0.99613	98497912	98523066	chr3
ENSG00000006555	TTC22	121.781	-0.343157	0.190723	-1.79924	0.0719805	0.99613	54779712	54801323	chr1
ENSG00000170271	FAXDC2	163.503	-0.696498	0.387176	-1.79892	0.0720314	0.99613	154818492	154859252	chr5
ENSG00000072786	STK10	2949.88	-0.234398	0.130312	-1.79874	0.0720591	0.99613	172042079	172188224	chr5
ENSG00000145214	DGKQ	554.748	-0.30236	0.168184	-1.7978	0.0722091	0.99613	958887	986895	chr4
ENSG00000092847	AGO1	430.218	-0.278665	0.15504	-1.79738	0.0722757	0.99613	35869808	35930532	chr1
ENSG00000109919	MTCH2	235.114	0.306757	0.170679	1.79727	0.0722927	0.99613	47617315	47642607	chr11
ENSG00000128891	CCDC32	131.214	0.407099	0.226527	1.79714	0.0723141	0.99613	40528683	40565057	chr15
ENSG00000016864	GLT8D1	218.289	0.315392	0.175554	1.79655	0.0724069	0.99613	52694488	52706032	chr3
ENSG00000283045	AC103703.1	5.56823	-2.25554	1.2555	-1.79653	0.072411	0.99613	44486153	44486815	chr17
ENSG00000161011	SQSTM1	827.22	-0.298921	0.166443	-1.79594	0.0725042	0.99613	179806398	179838078	chr5
ENSG00000066322	ELOVL1	627.423	-0.192447	0.107188	-1.7954	0.0725892	0.99613	43363398	43368074	chr1
ENSG00000172315	TP53RK	189.727	0.384598	0.214286	1.79479	0.0726875	0.99613	46684365	46689444	chr20
ENSG00000071994	PDCD2	333.1	0.292069	0.16275	1.79459	0.0727191	0.99613	170575295	170584692	chr6
ENSG00000124006	OBSL1	6.21374	-2.1594	1.20347	-1.79431	0.0727635	0.99613	219550728	219571859	chr2
ENSG00000101187	SLCO4A1	6.47189	2.04585	1.14073	1.79346	0.0728993	0.99613	62642503	62685785	chr20
ENSG00000133739	LRRCC1	18.348	1.62349	0.905518	1.79288	0.0729917	0.99613	85107215	85146080	chr8
ENSG00000100129	EIF3L	1068.56	-0.181837	0.101443	-1.79251	0.0730512	0.99613	37848868	37889407	chr22
ENSG00000149476	TKFC	141.687	-0.384836	0.214749	-1.79203	0.0731283	0.99613	61333210	61353295	chr11
ENSG00000034510	TMSB10	6218.74	0.302982	0.16921	1.79056	0.0733637	0.99613	84905656	84906671	chr2
ENSG00000248932	AC046134.2	5.99891	-1.95538	1.09225	-1.79022	0.0734185	0.99613	139389761	139782699	chr3
ENSG00000104894	CD37	3468.94	-0.226206	0.126433	-1.78913	0.073594	0.99613	49335171	49343335	chr19
ENSG00000236304	AP001189.1	84.3974	-0.958282	0.536006	-1.78782	0.0738052	0.99613	76657056	76663866	chr11
ENSG00000100294	MCAT	49.0121	-0.694251	0.388391	-1.78751	0.0738557	0.99613	43132206	43143394	chr22
ENSG00000273272	U62317.4	5.84899	1.86798	1.04518	1.78723	0.0739002	0.99613	50541108	50543011	chr22
ENSG00000231856	AL162377.1	21.9062	-0.981712	0.549472	-1.78665	0.0739948	0.99613	51803838	51813832	chr13
ENSG00000080824	HSP90AA1	3274.47	0.400103	0.224025	1.78597	0.0741036	0.99613	102080738	102139699	chr14
ENSG00000254837	AP001372.2	11.7757	1.47144	0.824299	1.78508	0.074249	0.99613	74493366	74498533	chr11
ENSG00000139343	SNRPF	77.0207	0.502599	0.281571	1.78498	0.0742639	0.99613	95858928	95903828	chr12
ENSG00000168071	CCDC88B	2975.52	-0.363822	0.203838	-1.78485	0.074285	0.99613	64340204	64357534	chr11
ENSG00000151353	TMEM18	186.857	0.307167	0.17214	1.7844	0.0743586	0.99613	663877	677406	chr2
ENSG00000176720	BOK	41.5766	0.811221	0.454848	1.7835	0.0745049	0.99613	241551424	241574131	chr2
ENSG00000271943	AC098614.3	6.48464	1.89927	1.06562	1.78232	0.0746977	0.99613	27632976	27639111	chr3
ENSG00000144504	ANKMY1	192.612	-0.316167	0.177395	-1.78228	0.0747042	0.99613	240479422	240569209	chr2
ENSG00000182504	CEP97	75.7901	0.56249	0.315628	1.78213	0.0747275	0.99613	101724593	101770562	chr3
ENSG00000133265	HSPBP1	152.336	-0.345728	0.194075	-1.78141	0.0748456	0.99613	55262223	55280381	chr19
ENSG00000170584	NUDCD2	131.545	0.426213	0.239301	1.78108	0.0749	0.99613	163446526	163460102	chr5
ENSG00000092439	TRPM7	268.599	0.477975	0.268433	1.78061	0.0749761	0.99613	50552473	50686797	chr15
ENSG00000122729	ACO1	101.924	-0.359702	0.202041	-1.78034	0.0750198	0.99613	32384603	32454769	chr9
ENSG00000272444	AL118558.4	4.0765	1.88178	1.05702	1.78027	0.0750324	0.99613	101952416	101953063	chr14
ENSG00000170142	UBE2E1	301.54	0.455791	0.256024	1.78026	0.0750327	0.99613	23805903	23891316	chr3
ENSG00000133985	TTC9	201.325	-0.26793	0.150523	-1.77999	0.0750771	0.99613	70641916	70675366	chr14
ENSG00000138061	CYP1B1	191.18	0.807757	0.453973	1.77931	0.0751895	0.99613	38066973	38109902	chr2
ENSG00000226824	AC006001.2	19.2932	-0.900554	0.506296	-1.77871	0.0752872	0.99613	66654538	66671523	chr7
ENSG00000163029	SMC6	179.768	0.755801	0.424963	1.77851	0.0753203	0.99613	17663812	17800242	chr2
ENSG00000168411	RFWD3	178.407	0.303021	0.170405	1.77824	0.0753646	0.99613	74621399	74666877	chr16
ENSG00000156738	MS4A1	1552.11	0.524115	0.294897	1.77728	0.0755216	0.99613	60455752	60470760	chr11
ENSG00000108094	CUL2	182.095	0.364534	0.205119	1.77719	0.0755378	0.99613	35008551	35090642	chr10
ENSG00000211650	IGLV5-45	48.8704	-1.70289	0.958488	-1.77664	0.075627	0.99613	22375986	22376505	chr22
ENSG00000139970	RTN1	96.5402	-0.545649	0.307308	-1.77558	0.075803	0.99613	59595976	59870776	chr14
ENSG00000112787	FBRSL1	714.765	-0.255696	0.144035	-1.77524	0.0758586	0.99613	132489551	132585188	chr12
ENSG00000119969	HELLS	39.0515	0.788402	0.444277	1.77457	0.0759686	0.99613	94501434	94613905	chr10
ENSG00000138336	TET1	8.62822	1.75917	0.992038	1.77329	0.0761805	0.99613	68560337	68694487	chr10
ENSG00000204248	COL11A2	13.7033	-1.2279	0.692788	-1.7724	0.0763276	0.99613	33162681	33192499	chr6
ENSG00000285280	AL390957.1	7.11577	-1.89175	1.06734	-1.77239	0.0763302	0.99613	192167786	192957713	chr1
ENSG00000004939	SLC4A1	1531.78	-0.943556	0.532569	-1.77171	0.0764433	0.99613	44248390	44268141	chr17
ENSG00000225573	RPL35P5	1.61426	1.71959	0.970674	1.77154	0.0764702	0.99613	66606738	66607107	chr7
ENSG00000126391	FRMD8	450.649	-0.231453	0.130655	-1.77148	0.0764803	0.99613	65386621	65413525	chr11
ENSG00000154764	WNT7A	18.0786	-1.2576	0.71	-1.77127	0.0765163	0.99613	13816258	13880121	chr3
ENSG00000165655	ZNF503	8.09472	-1.80101	1.01696	-1.77097	0.0765661	0.99613	75397830	75401764	chr10
ENSG00000256683	ZNF350	115.142	0.364834	0.206029	1.77079	0.0765952	0.99613	51964340	51986856	chr19
ENSG00000140682	TGFB1I1	7.60798	-1.66026	0.937608	-1.77074	0.0766044	0.99613	31471585	31477960	chr16
ENSG00000225265	TAF1A-AS1	5.46641	-2.15367	1.2166	-1.77023	0.0766881	0.99613	222589825	222593843	chr1
ENSG00000253558	AC024568.1	10.7379	-1.51083	0.853537	-1.77009	0.0767129	0.99613	78041879	78044138	chr5
ENSG00000272666	U62317.1	9.81841	1.46812	0.829538	1.76981	0.0767596	0.99613	50542305	50542906	chr22
ENSG00000076201	PTPN23	305.914	-0.300166	0.169663	-1.76919	0.0768619	0.99613	47381011	47413435	chr3
ENSG00000042753	AP2S1	337.766	-0.346888	0.196096	-1.76897	0.0768991	0.99613	46838136	46850992	chr19
ENSG00000165672	PRDX3	374.462	0.295612	0.167121	1.76885	0.0769185	0.99613	119167720	119178812	chr10
ENSG00000070756	PABPC1	11622.7	-0.164045	0.0927575	-1.76854	0.0769714	0.99613	100685816	100722809	chr8
ENSG00000197530	MIB2	820.27	-0.311305	0.176039	-1.76838	0.0769968	0.99613	1615415	1630610	chr1
ENSG00000079313	REXO1	264.869	-0.306018	0.173058	-1.7683	0.0770104	0.99613	1815248	1848483	chr19
ENSG00000175040	CHST2	261.252	0.322586	0.182449	1.76809	0.0770463	0.99613	143119771	143124014	chr3
ENSG00000224152	AC009506.1	73.357	-0.507093	0.286823	-1.76796	0.0770669	0.99613	159615296	159617082	chr2
ENSG00000049167	ERCC8	34.0234	0.983492	0.556673	1.76673	0.0772732	0.99613	60873831	60945073	chr5
ENSG00000225614	ZNF469	27.2773	-0.744074	0.421317	-1.76607	0.0773847	0.99613	88382989	88440757	chr16
ENSG00000267169	AC022098.1	64.8793	-0.508973	0.288207	-1.766	0.0773958	0.99613	14137146	14171267	chr19
ENSG00000197099	AC068631.1	4.88115	2.05804	1.16537	1.766	0.0773965	0.99613	186579476	186772986	chr3
ENSG00000175130	MARCKSL1	472.275	-0.315337	0.178593	-1.76568	0.0774504	0.99613	32333839	32336233	chr1
ENSG00000271856	LINC01215	148.803	0.525875	0.29799	1.76474	0.0776068	0.99613	108125821	108138610	chr3
ENSG00000133943	DGLUCY	971.125	-0.259175	0.146915	-1.76411	0.0777132	0.99613	91060333	91225632	chr14
ENSG00000148346	LCN2	104.655	1.11303	0.630975	1.76398	0.0777352	0.99613	128149071	128153453	chr9
ENSG00000077721	UBE2A	398.299	0.277831	0.157533	1.76363	0.0777936	0.99613	119574536	119591083	chrX
ENSG00000149634	SPATA25	7.15737	-1.74308	0.988346	-1.76363	0.0777941	0.99613	45886489	45887635	chr20
ENSG00000172590	MRPL52	182.59	0.257963	0.146366	1.76245	0.0779927	0.99613	22829879	22835037	chr14
ENSG00000159339	PADI4	1127.83	-0.503906	0.285929	-1.76235	0.0780108	0.99613	17308195	17364004	chr1
ENSG00000275318	AL136981.2	7.00294	1.75784	0.997557	1.76215	0.0780441	0.99613	92840955	92841688	chr9
ENSG00000143443	C1orf56	49.605	0.577751	0.327973	1.76158	0.0781397	0.99613	151047740	151051986	chr1
ENSG00000253320	AZIN1-AS1	71.4562	0.528173	0.299873	1.76132	0.0781842	0.99613	102864271	103002424	chr8
ENSG00000143774	GUK1	3958.08	-0.572728	0.325171	-1.76131	0.0781855	0.99613	228139962	228148984	chr1
ENSG00000188997	KCTD21	115.25	-0.449916	0.255486	-1.76102	0.0782352	0.99613	78171249	78188626	chr11
ENSG00000274737	AC004466.2	6.93618	-1.90209	1.08017	-1.76092	0.0782527	0.99613	47817451	47817966	chr12
ENSG00000101849	TBL1X	529.288	-0.355489	0.201913	-1.76061	0.0783051	0.99613	9463295	9741037	chrX
ENSG00000116489	CAPZA1	2381.62	0.440749	0.250345	1.76057	0.0783111	0.99613	112619805	112671616	chr1
ENSG00000099991	CABIN1	1317.58	-0.258612	0.14692	-1.76023	0.0783687	0.99613	24011192	24178628	chr22
ENSG00000135317	SNX14	284.59	0.419313	0.238251	1.75996	0.0784141	0.99613	85505496	85594156	chr6
ENSG00000132561	MATN2	5.84787	1.85852	1.05609	1.75981	0.0784405	0.99613	97868840	98036724	chr8
ENSG00000073614	KDM5A	831.551	-0.24442	0.13892	-1.75943	0.0785046	0.99613	280129	389454	chr12
ENSG00000226849	AL109811.1	7.60661	-1.76645	1.004	-1.7594	0.0785093	0.99613	11068471	11073097	chr1
ENSG00000163376	KBTBD8	59.6998	1.0424	0.592513	1.75929	0.0785281	0.99613	66998307	67011210	chr3
ENSG00000125967	NECAB3	58.4433	-0.602521	0.342529	-1.75903	0.0785717	0.99613	33657087	33674463	chr20
ENSG00000205189	ZBTB10	53.7629	0.783464	0.445499	1.75862	0.0786418	0.99613	80485619	80526265	chr8
ENSG00000100258	LMF2	1107.21	-0.239663	0.136279	-1.75862	0.0786421	0.99613	50502949	50507702	chr22
ENSG00000182511	FES	1217.61	-0.337473	0.191937	-1.75825	0.0787058	0.99613	90883695	90895776	chr15
ENSG00000203485	INF2	457.762	-0.304654	0.173306	-1.7579	0.0787651	0.99613	104689606	104722535	chr14
ENSG00000167769	ACER1	10.772	-1.50825	0.858064	-1.75774	0.0787922	0.99613	6306142	6333629	chr19
ENSG00000092096	SLC22A17	30.4457	-0.929081	0.528572	-1.75772	0.0787955	0.99613	23346306	23352912	chr14
ENSG00000163605	PPP4R2	266.855	0.571749	0.325485	1.75661	0.0789848	0.99613	72996785	73069199	chr3
ENSG00000125703	ATG4C	90.5139	0.566659	0.32262	1.75643	0.0790151	0.99613	62784132	62865516	chr1
ENSG00000146842	TMEM209	68.8808	0.591943	0.337029	1.75636	0.0790274	0.99613	130164713	130207770	chr7
ENSG00000253341	AC115837.1	6.7614	-1.16947	0.666136	-1.7556	0.079157	0.99613	74603244	74604244	chr8
ENSG00000272977	AL008721.2	30.0398	0.767003	0.437277	1.75404	0.0794233	0.99613	25476218	25479971	chr22
ENSG00000102738	MRPS31	120.307	0.422238	0.240738	1.75393	0.0794427	0.99613	40729135	40771173	chr13
ENSG00000188186	LAMTOR4	1103.25	-0.35063	0.199982	-1.75331	0.0795488	0.99613	100148907	100155944	chr7
ENSG00000175137	SH3BP5L	798.823	-0.262569	0.149788	-1.75294	0.0796129	0.99613	248810446	248825915	chr1
ENSG00000223546	LINC00630	5.50707	2.08459	1.18922	1.7529	0.0796186	0.99613	102769158	102885406	chrX
ENSG00000160991	ORAI2	1990.78	-0.316814	0.18077	-1.75258	0.0796737	0.99613	102433106	102456825	chr7
ENSG00000262152	LINC00514	15.2825	-1.03965	0.593695	-1.75115	0.0799198	0.99613	2988256	3002016	chr16
ENSG00000272836	AL022328.1	14.5964	-1.09481	0.625235	-1.75104	0.0799387	0.99613	50205585	50206062	chr22
ENSG00000120662	MTRF1	92.0569	0.690273	0.394262	1.7508	0.0799811	0.99613	41216369	41263577	chr13
ENSG00000108064	TFAM	216.849	0.434292	0.248062	1.75074	0.0799914	0.99613	58385345	58399220	chr10
ENSG00000106609	TMEM248	807.716	0.172172	0.0983664	1.75031	0.0800649	0.99613	66921225	66958551	chr7
ENSG00000180992	MRPL14	112.829	0.471241	0.26932	1.74974	0.0801624	0.99613	44113451	44127452	chr6
ENSG00000166783	MARF1	961.63	-0.195576	0.111834	-1.7488	0.0803255	0.99613	15594387	15643154	chr16
ENSG00000145388	METTL14	155.196	0.411965	0.235575	1.74877	0.0803314	0.99613	118685392	118715433	chr4
ENSG00000118518	RNF146	235.746	0.451513	0.258201	1.74869	0.0803445	0.99613	127266610	127288567	chr6
ENSG00000205045	SLFN12L	127.864	0.474483	0.271339	1.74867	0.0803481	0.99613	35464249	35522379	chr17
ENSG00000182487	NCF1B	476.766	-0.365194	0.208857	-1.74853	0.0803714	0.99613	73220624	73235945	chr7
ENSG00000123737	EXOSC9	157.881	0.314578	0.179938	1.74826	0.0804194	0.99613	121801317	121817021	chr4
ENSG00000142230	SAE1	415.328	0.225557	0.129107	1.74705	0.0806284	0.99613	47113274	47210636	chr19
ENSG00000135698	MPHOSPH6	73.6497	0.565574	0.323783	1.74677	0.0806777	0.99613	82147798	82170224	chr16
ENSG00000131013	PPIL4	111.751	0.529342	0.303134	1.74623	0.0807712	0.99613	149504733	149546038	chr6
ENSG00000166669	ATF7IP2	174.494	0.361527	0.20704	1.74617	0.0807818	0.99613	10326434	10483638	chr16
ENSG00000255141	HNRNPA1P76	6.60578	-1.87822	1.07587	-1.74576	0.0808527	0.99613	3972881	3974237	chr11
ENSG00000023909	GCLM	128.387	0.482939	0.276669	1.74555	0.0808897	0.99613	93885199	93909456	chr1
ENSG00000169504	CLIC4	146.051	0.460299	0.263779	1.74502	0.0809819	0.99613	24745382	24844321	chr1
ENSG00000240376	AC010343.1	3.23705	0.951032	0.54563	1.743	0.0813337	0.99613	33162179	33162807	chr5
ENSG00000081760	AACS	97.6875	-0.313454	0.179862	-1.74275	0.0813776	0.99613	125065434	125143333	chr12
ENSG00000163975	MELTF	8.58207	1.64022	0.941337	1.74244	0.0814315	0.99613	196988621	197029817	chr3
ENSG00000127507	ADGRE2	969.746	-0.387599	0.222525	-1.74182	0.0815397	0.99613	14732392	14778560	chr19
ENSG00000131236	CAP1	1945.58	-0.285386	0.163869	-1.74155	0.0815873	0.99613	40040233	40072649	chr1
ENSG00000197405	C5AR1	2000.5	-0.306063	0.175761	-1.74136	0.08162	0.99613	47290023	47322066	chr19
ENSG00000169683	LRRC45	180.056	-0.362747	0.208324	-1.74126	0.0816373	0.99613	82023305	82031151	chr17
ENSG00000198646	NCOA6	172.528	-0.43199	0.248368	-1.73931	0.0819799	0.99613	34689097	34825651	chr20
ENSG00000197858	GPAA1	587.359	-0.285706	0.164348	-1.73842	0.082136	0.99613	144082590	144086216	chr8
ENSG00000017483	SLC38A5	319.407	-0.693886	0.399163	-1.73835	0.0821487	0.99613	48458537	48470260	chrX
ENSG00000151092	NGLY1	366.115	0.256956	0.147905	1.73731	0.0823327	0.99613	25718944	25790039	chr3
ENSG00000054179	ENTPD2	8.31662	-2.11372	1.21688	-1.737	0.082387	0.99613	137048107	137054061	chr9
ENSG00000223749	MIR503HG	10.6873	1.56425	0.901285	1.73557	0.0826394	0.99613	134543119	134546642	chrX
ENSG00000085231	AK6	35.8537	0.860518	0.495897	1.73528	0.0826919	0.99613	69350984	69370013	chr5
ENSG00000279019	AC009090.4	6.20421	-1.68111	0.969032	-1.73484	0.0827696	0.99613	57140896	57144586	chr16
ENSG00000005302	MSL3	937.694	0.204884	0.118112	1.73465	0.0828022	0.99613	11758159	11775772	chrX
ENSG00000143793	C1orf35	153.932	0.361176	0.20836	1.73342	0.0830209	0.99613	228100726	228105411	chr1
ENSG00000064989	CALCRL	9.27926	1.57646	0.909558	1.73322	0.0830564	0.99613	187341964	187448460	chr2
ENSG00000132024	CC2D1A	293.738	-0.319013	0.184065	-1.73316	0.0830681	0.99613	13906201	13930879	chr19
ENSG00000221643	SNORA77	11.1267	1.52198	0.878181	1.7331	0.0830772	0.99613	203729581	203729705	chr1
ENSG00000075568	TMEM131	342.851	-0.254129	0.146676	-1.73259	0.0831687	0.99613	97756333	97995948	chr2
ENSG00000158158	CNNM4	83.4134	-0.461788	0.266584	-1.73224	0.083231	0.99613	96760902	96811874	chr2
ENSG00000138190	EXOC6	157.537	0.479803	0.277055	1.73179	0.0833104	0.99613	92834713	93059493	chr10
ENSG00000173020	GRK2	5896.32	-0.195754	0.113045	-1.73165	0.083336	0.99613	67266473	67286556	chr11
ENSG00000274376	ADAMTS7P1	27.105	-1.09035	0.629836	-1.73116	0.0834229	0.99613	82298553	82334609	chr15
ENSG00000164821	DEFA4	29.9705	1.70903	0.988358	1.72916	0.0837801	0.99613	6935822	6938338	chr8
ENSG00000151893	CACUL1	470.07	-0.277265	0.160347	-1.72916	0.0837812	0.99613	118674167	118755249	chr10
ENSG00000246790	AP000977.1	23.2874	-0.850956	0.492297	-1.72854	0.0838912	0.99613	121447331	121453013	chr11
ENSG00000089639	GMIP	2016.5	-0.24205	0.14004	-1.72843	0.0839109	0.99613	19629476	19643657	chr19
ENSG00000103472	RRN3P2	5.47613	1.75345	1.0145	1.72839	0.083918	0.99613	29074976	29116718	chr16
ENSG00000105771	SMG9	242.617	-0.296088	0.171325	-1.72822	0.0839482	0.99613	43727983	43754962	chr19
ENSG00000184014	DENND5A	1180.52	-0.236694	0.136967	-1.72811	0.0839693	0.99613	9138825	9265350	chr11
ENSG00000271959	AC100803.3	5.7077	-2.16329	1.25191	-1.72799	0.0839909	0.99613	141434545	141437954	chr8
ENSG00000284976	BX255925.3	259.586	-0.340259	0.196947	-1.72766	0.0840488	0.99613	137217452	137219361	chr9
ENSG00000183597	TANGO2	431.972	-0.243933	0.14121	-1.72745	0.0840874	0.99613	20017014	20065926	chr22
ENSG00000102158	MAGT1	489.12	0.353915	0.2049	1.72726	0.0841212	0.99613	77826364	77895593	chrX
ENSG00000197586	ENTPD6	461.81	-0.199761	0.115675	-1.72692	0.0841824	0.99613	25195693	25226729	chr20
ENSG00000173535	TNFRSF10C	1639.1	-0.397528	0.230406	-1.72534	0.0844671	0.99613	23102590	23117437	chr8
ENSG00000108551	RASD1	5.82004	2.08217	1.20687	1.72527	0.0844796	0.99613	17494437	17496395	chr17
ENSG00000179151	EDC3	255.648	-0.240616	0.139492	-1.72495	0.0845366	0.99613	74630558	74696292	chr15
ENSG00000086065	CHMP5	212.642	0.604475	0.350455	1.72483	0.0845583	0.99613	33264879	33282070	chr9
ENSG00000007516	BAIAP3	167.799	-0.644747	0.373955	-1.72413	0.084684	0.99613	1333601	1349441	chr16
ENSG00000285763	AL358777.1	4.93952	2.0489	1.18846	1.724	0.0847082	0.99613	10659498	10692860	chr6
ENSG00000109917	ZPR1	236.563	0.238489	0.138359	1.7237	0.0847627	0.99613	116773799	116788039	chr11
ENSG00000142188	TMEM50B	451.194	0.333452	0.193473	1.72351	0.0847964	0.99613	33432485	33479974	chr21
ENSG00000229644	NAMPTP1	125.955	-0.943579	0.547521	-1.72337	0.0848222	0.99613	36521721	36524234	chr10
ENSG00000134046	MBD2	568.173	0.21943	0.127333	1.72328	0.0848381	0.99613	54151606	54224669	chr18
ENSG00000116824	CD2	1296.08	0.198121	0.114984	1.72302	0.0848841	0.99613	116754430	116769229	chr1
ENSG00000083457	ITGAE	123.198	0.40943	0.237763	1.72201	0.0850679	0.99613	3714628	3801188	chr17
ENSG00000129515	SNX6	496.007	0.2441	0.14176	1.72193	0.0850822	0.99613	34561094	34630183	chr14
ENSG00000196670	ZFP62	102.984	0.684048	0.397322	1.72165	0.0851336	0.99613	180847611	180861285	chr5
ENSG00000026751	SLAMF7	521.669	0.319573	0.185635	1.72151	0.0851577	0.99613	160739057	160754821	chr1
ENSG00000254901	BORCS8	305.454	-0.263572	0.153112	-1.72143	0.0851724	0.99613	19176903	19192591	chr19
ENSG00000102921	AC026470.1	802.566	-0.236718	0.137524	-1.72128	0.0852	0.99613	48538726	48620148	chr16
ENSG00000173451	THAP2	53.7128	0.696128	0.404458	1.72114	0.0852258	0.99613	71664301	71680644	chr12
ENSG00000132274	TRIM22	2032.86	0.366407	0.212953	1.7206	0.0853242	0.99613	5689697	5737089	chr11
ENSG00000176014	TUBB6	50.5301	0.713822	0.414958	1.72023	0.0853911	0.99613	12307669	12344320	chr18
ENSG00000269867	AC010326.3	69.4939	0.413835	0.240661	1.71957	0.0855101	0.99613	57867038	57868172	chr19
ENSG00000165502	RPL36AL	799.846	0.293021	0.170423	1.71938	0.0855461	0.99613	49618519	49620685	chr14
ENSG00000116701	NCF2	6061.84	-0.289233	0.168229	-1.71928	0.0855641	0.99613	183555563	183590876	chr1
ENSG00000183785	TUBA8	7.51366	-1.77889	1.03488	-1.71894	0.0856248	0.99613	18110331	18146554	chr22
ENSG00000102900	NUP93	171.746	-0.350659	0.204093	-1.71813	0.0857727	0.99613	56730118	56850286	chr16
ENSG00000260927	AC009107.2	4.5769	2.00477	1.16683	1.71813	0.085773	0.99613	58129519	58163246	chr16
ENSG00000182473	EXOC7	584.454	-0.238738	0.138989	-1.71767	0.0858563	0.99613	76081016	76121576	chr17
ENSG00000023516	AKAP11	289.753	0.62131	0.361773	1.7174	0.0859053	0.99613	42272152	42323261	chr13
ENSG00000185803	SLC52A2	122.36	-0.327501	0.190756	-1.71685	0.0860059	0.99613	144354135	144361272	chr8
ENSG00000147121	KRBOX4	82.841	0.490177	0.285584	1.71641	0.0860878	0.99613	46447292	46497422	chrX
ENSG00000178971	CTC1	925.864	-0.225382	0.131326	-1.71621	0.0861243	0.99613	8224815	8248056	chr17
ENSG00000136527	TRA2B	689.346	0.293835	0.171224	1.71609	0.0861464	0.99613	185914558	185938103	chr3
ENSG00000222037	IGLC6	14.7537	1.58677	0.924723	1.71594	0.0861739	0.99613	22919535	22919851	chr22
ENSG00000177889	UBE2N	481.073	0.342909	0.199924	1.7152	0.0863091	0.99613	93405673	93441947	chr12
ENSG00000167912	AC090152.1	25.8531	0.959976	0.55969	1.71519	0.0863102	0.99613	59119040	59123478	chr8
ENSG00000166900	STX3	1113	-0.272152	0.158696	-1.71492	0.0863591	0.99613	59713456	59805882	chr11
ENSG00000178386	AC092072.1	5.42605	1.64892	0.961671	1.71464	0.0864118	0.99613	44051367	44067999	chr19
ENSG00000134440	NARS	562.887	0.18473	0.107738	1.71463	0.0864133	0.99613	57600656	57622213	chr18
ENSG00000240634	AC145285.1	7.78468	-1.73697	1.01314	-1.71445	0.0864462	0.99613	28813980	28814673	chr16
ENSG00000164047	CAMP	163.313	0.764577	0.446077	1.714	0.0865281	0.99613	48223347	48225491	chr3
ENSG00000157379	DHRS1	235.71	-0.350538	0.204567	-1.71356	0.0866089	0.99613	24290598	24299780	chr14
ENSG00000143776	CDC42BPA	4.89192	-1.92696	1.12454	-1.71355	0.0866117	0.99613	226989865	227318474	chr1
ENSG00000007237	AC005747.1	700.659	-0.308977	0.180525	-1.71155	0.0869794	0.99613	9910609	10198551	chr17
ENSG00000224892	RPS4XP16	7.74876	1.33552	0.7804	1.71133	0.0870199	0.99613	51454164	51461315	chr13
ENSG00000231925	TAPBP	2684.93	-0.244081	0.142634	-1.71124	0.0870372	0.99613	33299694	33314387	chr6
ENSG00000112200	ZNF451	204.555	0.480354	0.280798	1.71068	0.087141	0.99613	57086844	57170305	chr6
ENSG00000172123	SLFN12	76.6319	0.586836	0.34305	1.71064	0.087147	0.99613	35411060	35433283	chr17
ENSG00000108953	YWHAE	790.684	0.218282	0.127606	1.71059	0.0871566	0.99613	1344275	1400222	chr17
ENSG00000253522	MIR3142HG	25.9607	1.01064	0.591021	1.70999	0.0872679	0.99613	160438594	160487426	chr5
ENSG00000131508	UBE2D2	592.002	0.198961	0.116393	1.70939	0.0873791	0.99613	139526431	139628434	chr5
ENSG00000137207	YIPF3	868.201	-0.282395	0.165218	-1.70923	0.0874089	0.99613	43511832	43516985	chr6
ENSG00000273226	AL391834.2	7.83941	-1.54152	0.901891	-1.70921	0.0874129	0.99613	19375451	19375996	chr9
ENSG00000166311	SMPD1	355.282	-0.299464	0.175209	-1.70918	0.0874181	0.99613	6390440	6394998	chr11
ENSG00000145050	MANF	187.161	0.322896	0.188931	1.70907	0.0874378	0.99613	51385047	51389397	chr3
ENSG00000146463	ZMYM4	175.616	0.362832	0.212472	1.70767	0.0876979	0.99613	35268967	35422058	chr1
ENSG00000158828	PINK1	201.677	-0.524589	0.307279	-1.70721	0.0877837	0.99613	20633458	20651511	chr1
ENSG00000010610	CD4	1638.31	-0.30508	0.178711	-1.70712	0.0877997	0.99613	6786858	6820799	chr12
ENSG00000146373	RNF217	28.1637	1.16422	0.681984	1.70711	0.0878008	0.99613	124962545	125092633	chr6
ENSG00000157350	ST3GAL2	833.262	-0.2623	0.153673	-1.70687	0.0878461	0.99613	70375977	70439237	chr16
ENSG00000061938	TNK2	1427.44	-0.231444	0.135598	-1.70684	0.0878523	0.99613	195863365	195909009	chr3
ENSG00000083814	ZNF671	240.337	0.251559	0.147385	1.70682	0.0878558	0.99613	57719751	57727624	chr19
ENSG00000090238	YPEL3	2934.79	-0.306585	0.179627	-1.70678	0.0878621	0.99613	30092314	30096915	chr16
ENSG00000184271	AC139768.1	144.306	-0.328664	0.192679	-1.70576	0.0880526	0.99613	51186936	51217708	chr12
ENSG00000130640	TUBGCP2	755.556	-0.269127	0.157879	-1.70464	0.088261	0.99613	133278630	133312337	chr10
ENSG00000253854	AC010834.3	9.38075	-1.70348	0.999341	-1.7046	0.0882683	0.99613	93719574	93721167	chr8
ENSG00000035862	TIMP2	578.395	-0.341475	0.200339	-1.70449	0.0882892	0.99613	78852977	78925387	chr17
ENSG00000151532	VTI1A	165.815	0.232027	0.136204	1.70353	0.0884683	0.99613	112446998	112818744	chr10
ENSG00000114209	PDCD10	182.388	0.85749	0.503448	1.70323	0.0885242	0.99613	167683298	167734939	chr3
ENSG00000198952	SMG5	1163.42	-0.26874	0.157809	-1.70295	0.0885783	0.99613	156249224	156282825	chr1
ENSG00000101216	GMEB2	365.904	-0.191567	0.112492	-1.70293	0.0885808	0.99613	63587602	63627101	chr20
ENSG00000243701	DUBR	6.30985	-2.00709	1.1789	-1.70251	0.0886603	0.99613	107220744	107348464	chr3
ENSG00000100246	DNAL4	86.6523	-0.392985	0.230871	-1.70218	0.0887208	0.99613	38778508	38794198	chr22
ENSG00000180448	AC004151.1	8132.22	-0.200277	0.117664	-1.70211	0.0887352	0.99613	1065923	1086628	chr19
ENSG00000141027	NCOR1	1271.17	-0.227139	0.13345	-1.70205	0.0887466	0.99613	16029157	16218185	chr17
ENSG00000134248	LAMTOR5	438.793	0.2847	0.167297	1.70176	0.0888004	0.99613	110401249	110407942	chr1
ENSG00000234705	HMGA1P4	23.3362	-0.976576	0.573933	-1.70155	0.0888395	0.99613	128663134	128684477	chr9
ENSG00000249855	EEF1A1P19	9.63787	0.754719	0.443571	1.70146	0.0888565	0.99613	43495073	43496454	chr5
ENSG00000267023	LRRC37A16P	28.4407	-0.709285	0.417105	-1.70049	0.089038	0.99613	68125777	68152468	chr17
ENSG00000278948	AL031587.5	6.34418	-1.59817	0.939841	-1.70046	0.0890439	0.99613	37943050	37944898	chr22
ENSG00000171848	RRM2	87.6275	0.836384	0.491938	1.70018	0.0890968	0.99613	10120698	10211725	chr2
ENSG00000117054	ACADM	153.488	0.525151	0.308899	1.70007	0.0891169	0.99613	75724347	75787575	chr1
ENSG00000206172	HBA1	159751	-0.862658	0.507557	-1.69963	0.0892012	0.99613	176680	177522	chr16
ENSG00000178917	ZNF852	24.5811	-0.917881	0.540138	-1.69935	0.0892541	0.99613	44494847	44510636	chr3
ENSG00000156735	BAG4	105.776	0.541353	0.31866	1.69884	0.089349	0.99613	38176533	38213301	chr8
ENSG00000230701	FBXW4P1	5.39185	1.59268	0.937589	1.6987	0.089376	0.99613	23262767	23265005	chr22
ENSG00000142405	NLRP12	941.409	-0.325085	0.191395	-1.69851	0.0894121	0.99613	53793603	53824394	chr19
ENSG00000178385	PLEKHM3	99.6896	-0.540709	0.318449	-1.69794	0.0895184	0.99613	207821288	208025527	chr2
ENSG00000198892	SHISA4	50.4455	-0.890057	0.524237	-1.69781	0.0895431	0.99613	201888680	201892306	chr1
ENSG00000067248	DHX29	166.767	0.333849	0.196702	1.69723	0.0896533	0.99613	55256055	55307694	chr5
ENSG00000104983	CCDC61	104.074	-0.415676	0.244938	-1.69706	0.0896845	0.99613	45995461	46021318	chr19
ENSG00000233230	AC079807.1	6.67719	-1.62999	0.960508	-1.69701	0.0896952	0.99613	47905678	47907810	chr2
ENSG00000178562	CD28	439.376	0.414161	0.244082	1.69681	0.0897324	0.99613	203706475	203738912	chr2
ENSG00000105829	BET1	105.498	0.500931	0.295258	1.69659	0.089775	0.99613	93962762	94004382	chr7
ENSG00000144214	LYG1	21.8388	-1.09008	0.642993	-1.69532	0.0900154	0.99613	99284238	99304742	chr2
ENSG00000182685	BRICD5	129.092	-0.389169	0.229568	-1.69522	0.0900338	0.99613	2209253	2211950	chr16
ENSG00000128272	ATF4	1058.35	0.202205	0.119287	1.69511	0.0900537	0.99613	39519695	39522685	chr22
ENSG00000285103	AL451123.1	87.9182	0.495466	0.292462	1.69412	0.0902429	0.99613	27529085	27543902	chr9
ENSG00000100227	POLDIP3	920.565	-0.190903	0.112702	-1.69388	0.0902883	0.99613	42583721	42614962	chr22
ENSG00000144802	NFKBIZ	412.029	0.339589	0.200513	1.6936	0.0903404	0.99613	101827991	101861022	chr3
ENSG00000213062	Z99572.1	9.73771	1.17824	0.696298	1.69215	0.0906169	0.99613	169486076	169500182	chr1
ENSG00000166037	CEP57	235.006	0.569415	0.336519	1.69208	0.0906314	0.99613	95789965	95832693	chr11
ENSG00000144655	CSRNP1	291.791	-0.349726	0.206719	-1.69179	0.0906852	0.99613	39141855	39154562	chr3
ENSG00000118689	FOXO3	274.095	-0.322301	0.190511	-1.69177	0.0906892	0.99613	108559835	108684774	chr6
ENSG00000132517	SLC52A1	10.6626	-1.55878	0.922058	-1.69054	0.0909239	0.99613	5032600	5052009	chr17
ENSG00000198242	RPL23A	2032.07	-0.243138	0.143832	-1.69043	0.0909464	0.99613	28719985	28724359	chr17
ENSG00000074695	LMAN1	313.965	0.428593	0.253574	1.6902	0.0909888	0.99613	59327823	59359265	chr18
ENSG00000185009	AP3M1	415.291	0.271071	0.160552	1.68837	0.0913408	0.99613	74120255	74151063	chr10
ENSG00000075856	SART3	328.659	0.226532	0.134174	1.68835	0.0913444	0.99613	108522214	108561400	chr12
ENSG00000234176	HSPA8P1	3.14689	1.77084	1.04896	1.68819	0.0913743	0.99613	121203182	121205014	chrX
ENSG00000179348	GATA2	73.94	-1.0747	0.636952	-1.68726	0.0915531	0.99613	128479427	128493185	chr3
ENSG00000147853	AK3	168.845	0.441015	0.261388	1.68721	0.0915637	0.99613	4709556	4742043	chr9
ENSG00000162639	HENMT1	154.924	0.418339	0.24798	1.68699	0.0916053	0.99613	108648290	108661526	chr1
ENSG00000111665	CDCA3	12.6392	1.25251	0.742496	1.68689	0.0916244	0.99613	6844793	6852066	chr12
ENSG00000002745	WNT16	8.68946	1.58154	0.93767	1.68667	0.0916671	0.99613	121325367	121341104	chr7
ENSG00000280135	AL096816.1	63.6065	0.616722	0.365741	1.68623	0.0917521	0.99613	107697299	107700218	chr6
ENSG00000280206	AC026401.3	58.4174	-0.505456	0.299792	-1.68603	0.0917908	0.99613	15701237	15702118	chr16
ENSG00000100410	PHF5A	138.443	0.606622	0.35985	1.68577	0.091841	0.99613	41459717	41468692	chr22
ENSG00000179021	C3orf38	165.648	0.426232	0.252868	1.68559	0.0918741	0.99613	88149959	88168729	chr3
ENSG00000203950	RTL8A	81.6223	-0.419822	0.249115	-1.68525	0.09194	0.99613	135050932	135052196	chrX
ENSG00000123405	NFE2	2036.92	-0.375619	0.222916	-1.68503	0.0919833	0.99613	54292111	54301015	chr12
ENSG00000198885	ITPRIPL1	70.9524	0.571048	0.339107	1.68398	0.0921858	0.99613	96325331	96330517	chr2
ENSG00000103226	NOMO3	11.7733	-1.29262	0.767613	-1.68395	0.0921919	0.99613	16232528	16294811	chr16
ENSG00000158411	MITD1	231.998	0.36524	0.21692	1.68376	0.0922288	0.99613	99161427	99181058	chr2
ENSG00000115556	PLCD4	27.2929	-0.879241	0.522243	-1.68359	0.0922618	0.99613	218607855	218637184	chr2
ENSG00000092140	G2E3	118.018	0.589349	0.350084	1.68345	0.0922882	0.99613	30559158	30620064	chr14
ENSG00000122952	ZWINT	27.0056	0.945852	0.562087	1.68275	0.0924237	0.99613	56357227	56361273	chr10
ENSG00000080189	SLC35C2	741.123	-0.217162	0.129078	-1.68241	0.0924891	0.99613	46345980	46364458	chr20
ENSG00000134824	FADS2	130.998	0.850418	0.505506	1.68231	0.0925089	0.99613	61792980	61867354	chr11
ENSG00000162775	RBM15	88.6161	0.47453	0.282096	1.68216	0.0925377	0.99613	110338506	110346681	chr1
ENSG00000257246	PHBP19	8.96225	-1.85126	1.10073	-1.68184	0.0925992	0.99613	51124628	51125381	chr12
ENSG00000100523	DDHD1	241.469	0.448349	0.266582	1.68184	0.0925999	0.99613	53036745	53153282	chr14
ENSG00000162881	OXER1	206.633	-0.578765	0.34413	-1.68182	0.0926036	0.99613	42762481	42764261	chr2
ENSG00000226491	FTOP1	9.15456	1.55351	0.924468	1.68043	0.0928729	0.99613	42797225	42798712	chr2
ENSG00000145649	GZMA	646.695	0.593317	0.353225	1.67971	0.093013	0.99613	55102646	55110252	chr5
ENSG00000100228	RAB36	30.2083	-0.920592	0.548066	-1.67971	0.0930135	0.99613	23145326	23164350	chr22
ENSG00000035141	FAM136A	181.426	0.330261	0.196695	1.67905	0.093143	0.99613	70295975	70302090	chr2
ENSG00000198612	COPS8	151.794	0.410332	0.244493	1.6783	0.0932888	0.99613	237085882	237100474	chr2
ENSG00000181444	ZNF467	778.808	-0.351146	0.209235	-1.67823	0.0933014	0.99613	149764182	149773588	chr7
ENSG00000133226	SRRM1	675.724	-0.205067	0.12222	-1.67785	0.0933755	0.99613	24631716	24673281	chr1
ENSG00000187994	RINL	365.314	0.198968	0.118608	1.67752	0.093441	0.99613	38867830	38878275	chr19
ENSG00000160746	ANO10	122.445	-0.362028	0.215835	-1.67734	0.0934758	0.99613	43354859	43691594	chr3
ENSG00000286242	AC018797.3	32.9604	-0.959634	0.572117	-1.67734	0.0934763	0.99613	102814252	102819881	chr4
ENSG00000087111	PIGS	410.871	-0.225142	0.134227	-1.67733	0.0934784	0.99613	28553383	28571794	chr17
ENSG00000224888	AC138028.2	5.68328	-1.80088	1.07373	-1.67722	0.0935001	0.99613	88731180	88741425	chr16
ENSG00000150540	HNMT	94.474	0.705025	0.420382	1.6771	0.0935221	0.99613	137964020	138016364	chr2
ENSG00000204569	PPP1R10	451.086	-0.245933	0.146657	-1.67692	0.0935573	0.99613	30600413	30618612	chr6
ENSG00000114270	COL7A1	19.4912	-1.15538	0.689242	-1.67631	0.0936784	0.99613	48564073	48595267	chr3
ENSG00000111537	IFNG	10.3956	1.60028	0.954652	1.67629	0.093681	0.99613	68154768	68159740	chr12
ENSG00000090520	DNAJB11	122.612	0.452139	0.269799	1.67584	0.0937704	0.99613	186567403	186585800	chr3
ENSG00000100979	PLTP	16.105	-1.4239	0.849701	-1.67576	0.0937849	0.99613	45898621	45912155	chr20
ENSG00000156639	ZFAND3	554.524	-0.243883	0.145575	-1.67531	0.093874	0.99613	37819727	38154624	chr6
ENSG00000084710	EFR3B	14.5202	1.20702	0.720811	1.67453	0.0940272	0.99613	25042076	25159135	chr2
ENSG00000132313	MRPL35	141.627	0.352885	0.210844	1.67368	0.094194	0.99613	86199355	86213790	chr2
ENSG00000196504	PRPF40A	689.634	0.348584	0.208314	1.67336	0.0942573	0.99613	152651593	152717997	chr2
ENSG00000175221	MED16	542.963	-0.338015	0.202001	-1.67333	0.0942623	0.99613	867630	893218	chr19
ENSG00000224051	CPTP	228.778	-0.311782	0.186481	-1.67193	0.0945388	0.99613	1324756	1328896	chr1
ENSG00000155438	NIFK	125.613	0.524313	0.313613	1.67185	0.0945546	0.99613	121726945	121736911	chr2
ENSG00000131374	TBC1D5	265.616	0.25713	0.153801	1.67183	0.0945573	0.99613	17157162	18444817	chr3
ENSG00000108469	RECQL5	250.034	-0.281422	0.168524	-1.66992	0.0949353	0.99613	75626845	75667189	chr17
ENSG00000175414	ARL10	124.979	0.452775	0.27115	1.66983	0.0949523	0.99613	176365487	176401865	chr5
ENSG00000160593	JAML	8298.46	-0.22537	0.134981	-1.66965	0.0949896	0.99613	118193740	118225094	chr11
ENSG00000162367	TAL1	82.8746	-0.666533	0.399458	-1.66859	0.0951979	0.99613	47216290	47232220	chr1
ENSG00000166169	POLL	457.799	-0.342106	0.205077	-1.66818	0.0952802	0.99613	101578882	101588270	chr10
ENSG00000153815	CMIP	455.648	-0.281478	0.168735	-1.66817	0.0952826	0.99613	81445170	81711762	chr16
ENSG00000107745	MICU1	335.843	-0.383848	0.230115	-1.66807	0.0953013	0.99613	72367327	72626191	chr10
ENSG00000270542	AL356218.1	6.11393	-1.79169	1.07412	-1.66806	0.0953048	0.99613	33449755	33449941	chr9
ENSG00000122033	MTIF3	166.947	0.422611	0.253461	1.66736	0.0954431	0.99613	27435643	27450591	chr13
ENSG00000106991	ENG	141.032	-0.390236	0.234045	-1.66735	0.0954442	0.99613	127815012	127854756	chr9
ENSG00000159403	C1R	20.7931	0.917999	0.550695	1.66698	0.0955182	0.99613	7080214	7092540	chr12
ENSG00000014641	MDH1	481.897	0.294956	0.176946	1.66693	0.0955293	0.99613	63588609	63607197	chr2
ENSG00000130821	SLC6A8	204.542	-0.859532	0.515672	-1.66682	0.09555	0.99613	153687926	153696588	chrX
ENSG00000186298	PPP1CC	1015.93	0.332088	0.199354	1.66582	0.0957492	0.99613	110719680	110742939	chr12
ENSG00000272106	AL691432.2	56.1666	-0.546188	0.327886	-1.66578	0.0957563	0.99613	1613758	1615795	chr1
ENSG00000100296	THOC5	427.218	-0.280343	0.168328	-1.66545	0.0958225	0.99613	29505879	29555216	chr22
ENSG00000141378	PTRH2	105.222	0.417698	0.250901	1.66479	0.0959544	0.99613	59674636	59707626	chr17
ENSG00000189060	H1F0	107.407	-0.574149	0.34488	-1.66478	0.0959567	0.99613	37805093	37807436	chr22
ENSG00000141219	C17orf80	96.6789	0.467786	0.281018	1.66461	0.0959904	0.99613	73232233	73248947	chr17
ENSG00000129566	TEP1	797.906	0.159089	0.0955995	1.66412	0.0960892	0.99613	20365667	20413501	chr14
ENSG00000103018	CYB5B	352.863	0.21667	0.130218	1.6639	0.0961325	0.99613	69424525	69466266	chr16
ENSG00000197622	CDC42SE1	5769.98	-0.133911	0.0804954	-1.66359	0.0961949	0.99613	151050971	151070325	chr1
ENSG00000019144	PHLDB1	5.44918	-1.76355	1.06092	-1.66228	0.0964561	0.99613	118606440	118658031	chr11
ENSG00000163219	ARHGAP25	1947.75	-0.239875	0.14433	-1.66199	0.0965143	0.99613	68679601	68826833	chr2
ENSG00000101911	PRPS2	157.013	0.400148	0.24077	1.66195	0.096523	0.99613	12791355	12824222	chrX
ENSG00000127946	HIP1	401.028	-0.518717	0.312127	-1.66188	0.0965372	0.99613	75533298	75738962	chr7
ENSG00000173852	DPY19L1	75.8402	0.789554	0.475117	1.66181	0.0965506	0.99613	34928876	35038271	chr7
ENSG00000169432	SCN9A	6.70271	-1.84669	1.11136	-1.66165	0.0965828	0.99613	166195185	166376001	chr2
ENSG00000126214	KLC1	430.316	-0.206783	0.124518	-1.66067	0.0967801	0.99613	103561896	103714249	chr14
ENSG00000154358	OBSCN	377.52	-0.302323	0.182059	-1.66058	0.0967984	0.99613	228208063	228378876	chr1
ENSG00000007129	CEACAM21	179.638	-0.306134	0.184401	-1.66015	0.0968833	0.99613	41549518	41586844	chr19
ENSG00000135045	C9orf40	46.5063	0.617371	0.371878	1.66015	0.0968852	0.99613	74946583	74952912	chr9
ENSG00000118096	IFT46	77.5194	0.445873	0.268634	1.65978	0.0969587	0.99613	118544528	118572970	chr11
ENSG00000141971	MVB12A	233.153	-0.351748	0.211926	-1.65977	0.0969606	0.99613	17405722	17433724	chr19
ENSG00000145907	G3BP1	820.489	0.218596	0.131704	1.65975	0.0969654	0.99613	151771045	151812785	chr5
ENSG00000198089	SFI1	836.165	-0.194799	0.117389	-1.65944	0.0970274	0.99613	31488688	31618586	chr22
ENSG00000106554	CHCHD3	135.803	0.32587	0.19638	1.65939	0.0970378	0.99613	132784870	133082090	chr7
ENSG00000141543	EIF4A3	380.683	-0.319079	0.19229	-1.65936	0.0970424	0.99613	80134369	80147151	chr17
ENSG00000165102	HGSNAT	477.403	-0.298011	0.179597	-1.65934	0.0970482	0.99613	43140464	43202855	chr8
ENSG00000136770	DNAJC1	154.496	0.311564	0.187823	1.65882	0.0971526	0.99613	21756548	22003769	chr10
ENSG00000215022	AL008729.1	23.9484	-0.85372	0.514658	-1.65881	0.0971537	0.99613	13264861	13295586	chr6
ENSG00000102796	DHRS12	165.941	-0.436779	0.263447	-1.65794	0.0973297	0.99613	51767993	51804162	chr13
ENSG00000162722	TRIM58	629.588	-0.849172	0.512197	-1.6579	0.0973373	0.99613	247857187	247880138	chr1
ENSG00000073861	TBX21	490.807	0.264933	0.159809	1.65781	0.0973552	0.99613	47733236	47746122	chr17
ENSG00000157796	WDR19	80.4695	-0.515868	0.311232	-1.65751	0.0974172	0.99613	39182504	39285810	chr4
ENSG00000187535	IFT140	67.6969	0.468481	0.282644	1.65749	0.0974201	0.99613	1510427	1612072	chr16
ENSG00000153563	CD8A	1216.02	0.229703	0.138585	1.65749	0.0974208	0.99613	86784610	86808396	chr2
ENSG00000064666	CNN2	3354.04	-0.290019	0.174976	-1.65749	0.0974214	0.99613	1026586	1039068	chr19
ENSG00000134030	CTIF	59.4579	-0.534805	0.322752	-1.65701	0.0975166	0.99613	48539031	48863217	chr18
ENSG00000235609	AF127577.4	8.70923	1.43754	0.867658	1.6568	0.0975592	0.99613	14818843	15014430	chr21
ENSG00000163357	DCST1	5.4569	-1.84258	1.11359	-1.65463	0.0979998	0.99613	155033824	155050930	chr1
ENSG00000166575	TMEM135	68.5895	0.616369	0.372566	1.65439	0.0980485	0.99613	87037844	87328824	chr11
ENSG00000265241	RBM8A	461.451	0.187861	0.113634	1.65321	0.0982886	0.99613	145917714	145927678	chr1
ENSG00000183291	SELENOF	1223.92	0.25808	0.15611	1.6532	0.0982907	0.99613	86862445	86914424	chr1
ENSG00000213281	NRAS	285.747	0.46008	0.27843	1.65241	0.0984519	0.99613	114704469	114716771	chr1
ENSG00000180764	PIPSL	2.25169	1.3823	0.836693	1.65211	0.0985131	0.99613	93958191	93961540	chr10
ENSG00000170345	FOS	489.246	-0.342959	0.207589	-1.6521	0.0985132	0.99613	75278826	75282230	chr14
ENSG00000123064	DDX54	302.947	-0.253826	0.153667	-1.6518	0.0985753	0.99613	113157174	113185479	chr12
ENSG00000144029	MRPS5	405.863	0.19894	0.12044	1.65177	0.0985814	0.99613	95085369	95149434	chr2
ENSG00000104341	LAPTM4B	29.6631	0.772231	0.467556	1.65163	0.0986098	0.99613	97775057	97853013	chr8
ENSG00000182240	BACE2	78.3596	-0.707918	0.428694	-1.65134	0.0986697	0.99613	41167801	41282530	chr21
ENSG00000161800	RACGAP1	65.8127	0.499678	0.302614	1.65121	0.0986966	0.99613	49976923	50033136	chr12
ENSG00000145287	PLAC8	1092.88	0.270048	0.163551	1.65115	0.0987078	0.99613	83090048	83137075	chr4
ENSG00000198042	MAK16	93.8075	0.517667	0.313565	1.65091	0.0987569	0.99613	33485182	33501262	chr8
ENSG00000279330	AJ003147.3	47.2592	-0.553281	0.335205	-1.65058	0.0988253	0.99613	3273609	3275807	chr16
ENSG00000204389	HSPA1A	338.896	-0.416799	0.252549	-1.65037	0.0988672	0.99613	31815464	31817946	chr6
ENSG00000198876	DCAF12	1438.47	-0.493696	0.299199	-1.65006	0.0989303	0.99613	34086387	34127399	chr9
ENSG00000257285	AL132780.1	41.7837	-0.745919	0.452128	-1.6498	0.0989845	0.99613	22929607	22956374	chr14
ENSG00000168610	STAT3	1738.05	-0.260294	0.157787	-1.64965	0.0990146	0.99613	42313324	42388568	chr17
ENSG00000180229	HERC2P3	8.09655	-1.89706	1.15016	-1.64939	0.0990684	0.99613	20379495	20506180	chr15
ENSG00000101577	LPIN2	735.187	-0.266019	0.161315	-1.64907	0.0991342	0.99613	2916994	3013315	chr18
ENSG00000162980	ARL5A	146.47	0.548834	0.332955	1.64837	0.0992766	0.99613	151788984	151828492	chr2
ENSG00000065621	GSTO2	11.6482	1.35037	0.819333	1.64814	0.0993245	0.99613	104268873	104304950	chr10
ENSG00000131979	GCH1	289.257	0.475686	0.28862	1.64814	0.0993245	0.99613	54842008	54902826	chr14
ENSG00000121749	TBC1D15	309.576	0.432486	0.262444	1.64792	0.0993696	0.99613	71839707	71927248	chr12
ENSG00000142599	RERE	1080.11	-0.228034	0.138503	-1.64642	0.0996782	0.99613	8352397	8848921	chr1
ENSG00000175893	ZDHHC21	76.9639	0.66407	0.403393	1.64621	0.09972	0.99613	14611071	14693471	chr9
ENSG00000213614	HEXA	264.107	-0.229681	0.139527	-1.64614	0.0997352	0.99613	72340919	72376476	chr15
ENSG00000172922	RNASEH2C	433.685	0.300896	0.182798	1.64606	0.0997515	0.99613	65714005	65720947	chr11
ENSG00000099998	GGT5	13.6034	-1.3402	0.814309	-1.64581	0.0998025	0.99613	24219654	24245142	chr22
ENSG00000167634	NLRP7	43.273	-0.73218	0.444985	-1.6454	0.0998868	0.99613	54923509	54966312	chr19
ENSG00000163874	ZC3H12A	271.916	-0.233048	0.141647	-1.64528	0.0999125	0.99613	37474580	37484377	chr1
ENSG00000106348	IMPDH1	2070.6	-0.312773	0.190154	-1.64484	0.100003	0.99613	128392277	128410252	chr7
ENSG00000174780	SRP72	554.516	0.296646	0.180395	1.64443	0.100088	0.99613	56467617	56503681	chr4
ENSG00000093072	ADA2	1695.37	-0.264086	0.160622	-1.64414	0.100147	0.99613	17178790	17258235	chr22
ENSG00000172086	KRCC1	167.577	0.556403	0.33845	1.64398	0.100181	0.99613	88027205	88055783	chr2
ENSG00000176476	SGF29	186.89	-0.31227	0.189964	-1.64384	0.10021	0.99613	28553915	28591790	chr16
ENSG00000165934	CPSF2	330.816	0.264687	0.161025	1.64376	0.100225	0.99613	92121937	92172145	chr14
ENSG00000108106	UBE2S	53.2097	0.722342	0.439445	1.64376	0.100226	0.99613	55399745	55407788	chr19
ENSG00000287817	AL096701.4	6.04493	-1.89571	1.15334	-1.64366	0.100247	0.99613	31490150	31491022	chr22
ENSG00000070785	EIF2B3	89.735	0.382182	0.232575	1.64326	0.100328	0.99613	44850522	44986722	chr1
ENSG00000104687	GSR	414.412	0.235355	0.143255	1.64291	0.100401	0.99613	30678066	30727846	chr8
ENSG00000091592	NLRP1	3173.86	-0.185421	0.112919	-1.64207	0.100576	0.99613	5499427	5619424	chr17
ENSG00000165801	ARHGEF40	670.71	-0.342555	0.208651	-1.64176	0.100639	0.99613	21070273	21090248	chr14
ENSG00000259488	AC023355.1	14.6329	1.43356	0.873514	1.64114	0.100768	0.99613	48312353	48331856	chr15
ENSG00000232934	AL157786.1	13.3935	1.3175	0.803325	1.64005	0.100994	0.99613	112395813	112425589	chr10
ENSG00000120925	RNF170	153.984	0.321128	0.195842	1.63973	0.101062	0.99613	42849637	42897290	chr8
ENSG00000100941	PNN	687.476	0.3041	0.185458	1.63972	0.101063	0.99613	39175183	39183220	chr14
ENSG00000205659	LIN52	52.0971	0.652721	0.398092	1.63962	0.101084	0.99613	74084796	74201235	chr14
ENSG00000167925	GHDC	294.3	-0.298844	0.182267	-1.63959	0.10109	0.99613	42188799	42194532	chr17
ENSG00000127511	SIN3B	662.163	-0.199505	0.121721	-1.63904	0.101204	0.99613	16829400	16880353	chr19
ENSG00000149932	TMEM219	547.781	-0.290542	0.177299	-1.63872	0.101273	0.99613	29940885	29973050	chr16
ENSG00000138107	ACTR1A	839.989	-0.233493	0.142561	-1.63784	0.101454	0.99613	102461881	102502712	chr10
ENSG00000100442	FKBP3	119.297	0.567079	0.346249	1.63778	0.101468	0.99613	45115599	45135319	chr14
ENSG00000136240	KDELR2	396.049	0.261885	0.159912	1.63768	0.101488	0.99613	6445953	6484190	chr7
ENSG00000104679	R3HCC1	236.688	0.225196	0.137511	1.63766	0.101493	0.99613	23270120	23296279	chr8
ENSG00000205089	CCNI2	15.4808	-1.12207	0.68525	-1.63745	0.101536	0.99613	132747445	132754403	chr5
ENSG00000120802	TMPO	789.583	0.383117	0.234008	1.6372	0.101589	0.99613	98515512	98550379	chr12
ENSG00000281469	AC019226.1	8.26657	1.61782	0.988317	1.63695	0.101641	0.99613	148044380	148044894	chr2
ENSG00000165795	NDRG2	89.4961	-0.431611	0.263676	-1.6369	0.101652	0.99613	21016763	21070872	chr14
ENSG00000225526	MKRN2OS	6.01672	1.77321	1.0838	1.63611	0.101817	0.99613	12514934	12561059	chr3
ENSG00000276317	AL357033.3	7.39572	-1.69911	1.03863	-1.63591	0.101858	0.99613	62651272	62652186	chr20
ENSG00000104497	SNX16	41.7285	1.01586	0.621089	1.63562	0.10192	0.99613	81799581	81842866	chr8
ENSG00000152433	ZNF547	23.2231	1.00919	0.617015	1.6356	0.101924	0.99613	57363477	57379565	chr19
ENSG00000255358	AC019227.1	13.6682	-1.46878	0.89802	-1.63558	0.101928	0.99613	130285023	130285833	chr11
ENSG00000088970	KIZ	179.861	-0.244398	0.149435	-1.63548	0.101949	0.99613	21125983	21246622	chr20
ENSG00000163964	PIGX	252.074	-0.309884	0.189507	-1.63522	0.102004	0.99613	196639775	196736007	chr3
ENSG00000203721	LINC00862	7.9349	-1.44743	0.885333	-1.6349	0.102069	0.99613	200253419	200400705	chr1
ENSG00000188827	SLX4	111.728	-0.313058	0.191567	-1.63419	0.102218	0.99613	3581181	3611606	chr16
ENSG00000197978	GOLGA6L9	15.2213	1.46373	0.896098	1.63345	0.102374	0.99613	82430018	82439153	chr15
ENSG00000126858	RHOT1	257.101	0.39749	0.243364	1.63332	0.102402	0.99613	32142454	32253374	chr17
ENSG00000099797	TECR	451.774	-0.277269	0.169769	-1.63322	0.102424	0.99613	14517085	14565980	chr19
ENSG00000111261	MANSC1	210.409	-0.440295	0.2697	-1.63253	0.102567	0.99613	12326056	12350242	chr12
ENSG00000092200	RPGRIP1	70.7153	-0.573484	0.351364	-1.63217	0.102644	0.99613	21287939	21351301	chr14
ENSG00000188158	NHS	23.0694	-1.09599	0.671678	-1.63172	0.102738	0.99613	17375420	17735994	chrX
ENSG00000065526	SPEN	508.55	-0.274979	0.168531	-1.63163	0.102758	0.99613	15847707	15940456	chr1
ENSG00000164877	MICALL2	22.6592	-0.950253	0.582475	-1.6314	0.102805	0.99613	1428465	1459470	chr7
ENSG00000166394	CYB5R2	7.54363	-1.64964	1.01122	-1.63134	0.102818	0.99613	7665100	7677222	chr11
ENSG00000134242	PTPN22	317.065	0.404276	0.24782	1.63133	0.102821	0.99613	113813811	113871753	chr1
ENSG00000172354	GNB2	2622.24	-0.286961	0.175987	-1.63058	0.10298	0.99613	100673567	100679174	chr7
ENSG00000143418	CERS2	407.958	-0.213362	0.130988	-1.62887	0.103341	0.99613	150960583	150975004	chr1
ENSG00000164331	ANKRA2	106.288	0.478016	0.293494	1.62871	0.103374	0.99613	73552190	73565667	chr5
ENSG00000197993	KEL	19.6446	-1.49103	0.915813	-1.6281	0.103505	0.99613	142941114	142962363	chr7
ENSG00000147044	CASK	79.4585	-0.546165	0.335462	-1.6281	0.103505	0.99613	41514934	41923645	chrX
ENSG00000229809	ZNF688	230.475	-0.325686	0.200092	-1.62768	0.103593	0.99613	30569346	30572734	chr16
ENSG00000049759	NEDD4L	38.4112	-0.78316	0.481261	-1.62731	0.103672	0.99613	58044226	58401540	chr18
ENSG00000138078	PREPL	115.599	0.524643	0.322417	1.62722	0.10369	0.99613	44316281	44361862	chr2
ENSG00000167720	SRR	20.6371	0.924381	0.568292	1.62659	0.103823	0.99613	2303383	2325260	chr17
ENSG00000228168	HNRNPA1P21	5.9863	-1.92989	1.18682	-1.6261	0.103929	0.99613	39334979	39335939	chr3
ENSG00000113719	ERGIC1	1797.76	-0.248872	0.153059	-1.62599	0.103952	0.99613	172834251	172952683	chr5
ENSG00000185477	GPRIN3	272.128	0.579401	0.356575	1.62491	0.104182	0.99613	89236383	89307800	chr4
ENSG00000102837	OLFM4	26.0532	1.94108	1.19464	1.62482	0.104201	0.99613	53028813	53052057	chr13
ENSG00000070731	ST6GALNAC2	70.981	-0.600242	0.369463	-1.62463	0.104241	0.99613	76565379	76586956	chr17
ENSG00000167699	GLOD4	306.809	0.239909	0.147718	1.62411	0.104353	0.99613	757097	783390	chr17
ENSG00000184575	XPOT	272.921	0.287834	0.177239	1.62399	0.104378	0.99613	64404392	64451125	chr12
ENSG00000072401	UBE2D1	470.974	0.338502	0.20846	1.62382	0.104414	0.99613	58334979	58370751	chr10
ENSG00000155090	KLF10	141.156	0.415489	0.25596	1.62326	0.104535	0.99613	102648784	102655725	chr8
ENSG00000184470	TXNRD2	261.357	-0.30852	0.190073	-1.62317	0.104554	0.99613	19875517	19941820	chr22
ENSG00000105325	FZR1	441.266	-0.269856	0.166262	-1.62308	0.104573	0.99613	3506273	3538330	chr19
ENSG00000084693	AGBL5	88.4643	0.43776	0.269724	1.62299	0.104591	0.99613	27042364	27070622	chr2
ENSG00000146909	NOM1	129.257	0.466691	0.287571	1.62287	0.104617	0.99613	156949712	156973176	chr7
ENSG00000143452	HORMAD1	14.6011	1.29233	0.796454	1.62261	0.104673	0.99613	150698060	150720895	chr1
ENSG00000006634	DBF4	68.5821	0.609193	0.37557	1.62205	0.104793	0.99613	87876216	87909553	chr7
ENSG00000083168	KAT6A	534.61	-0.262641	0.161931	-1.62193	0.104819	0.99613	41929479	42051994	chr8
ENSG00000074696	HACD3	149.281	0.405125	0.249804	1.62177	0.104852	0.99613	65530418	65578349	chr15
ENSG00000110104	CCDC86	65.7282	-0.515949	0.318179	-1.62157	0.104896	0.99613	60842113	60851081	chr11
ENSG00000239855	IGKV1-6	19.3585	1.39611	0.861227	1.62107	0.105002	0.99613	88966262	88966767	chr2
ENSG00000164048	ZNF589	409.103	0.206008	0.127094	1.62091	0.105036	0.99613	48241100	48299253	chr3
ENSG00000267419	AC011477.1	21.484	-0.75036	0.462966	-1.62077	0.105068	0.99613	19776602	19836073	chr19
ENSG00000279529	AC008764.8	33.0081	-0.686679	0.423764	-1.62043	0.10514	0.99613	16572624	16575340	chr19
ENSG00000265972	TXNIP	16944.2	-0.197553	0.121933	-1.62018	0.105194	0.99613	145992435	145996600	chr1
ENSG00000250461	AC122718.1	12.5691	1.15565	0.713313	1.62011	0.105208	0.99613	61375112	61375855	chr5
ENSG00000139679	LPAR6	350.624	0.673889	0.416104	1.61952	0.105336	0.99613	48389567	48444704	chr13
ENSG00000278195	SSTR3	99.4729	-0.408769	0.252426	-1.61936	0.105369	0.99613	37204237	37212477	chr22
ENSG00000095637	SORBS1	4.87316	-1.78622	1.10306	-1.61934	0.105375	0.99613	95311771	95561414	chr10
ENSG00000155729	KCTD18	108.119	0.437426	0.270137	1.61928	0.105388	0.99613	200488958	200519784	chr2
ENSG00000267149	AC011476.2	6.44145	2.039	1.25938	1.61906	0.105435	0.99613	55027593	55053928	chr19
ENSG00000010361	FUZ	180.433	-0.363656	0.224663	-1.61867	0.105518	0.99613	49806869	49817376	chr19
ENSG00000166226	CCT2	496.175	0.352807	0.218047	1.61803	0.105655	0.99613	69585426	69601570	chr12
ENSG00000233527	ZNF529-AS1	19.958	-1.06613	0.658945	-1.61793	0.105678	0.99613	36573070	36594708	chr19
ENSG00000077238	IL4R	2063.51	-0.222928	0.137806	-1.6177	0.105727	0.99613	27313668	27364778	chr16
ENSG00000173369	C1QB	23.3045	1.3084	0.808885	1.61754	0.105763	0.99613	22652762	22661637	chr1
ENSG00000113558	SKP1	1120.15	0.194591	0.120304	1.6175	0.105771	0.99613	134148935	134177038	chr5
ENSG00000282173	TRBJ1-5	19.7677	-0.867271	0.536341	-1.61702	0.105875	0.99613	142788498	142788547	chr7
ENSG00000183648	NDUFB1	150.697	0.482941	0.298764	1.61647	0.105994	0.99613	92116122	92121917	chr14
ENSG00000139675	HNRNPA1L2	20.4175	-0.865571	0.535502	-1.61637	0.106014	0.99613	52642425	52643796	chr13
ENSG00000006125	AP2B1	1138.6	-0.143876	0.0890162	-1.61629	0.106031	0.99613	35578046	35726413	chr17
ENSG00000143643	TTC13	353.245	0.343019	0.212267	1.61598	0.106099	0.99613	230906243	230978875	chr1
ENSG00000166171	DPCD	33.3266	0.749608	0.463925	1.6158	0.106139	0.99613	101570560	101609662	chr10
ENSG00000169564	PCBP1	144.75	-0.343851	0.213023	-1.61415	0.106494	0.99613	70087454	70089203	chr2
ENSG00000110876	SELPLG	4167.65	-0.277024	0.171635	-1.61403	0.10652	0.99613	108622277	108633959	chr12
ENSG00000177954	RPS27	2595.21	0.760431	0.471193	1.61384	0.106562	0.99613	153990762	153992155	chr1
ENSG00000009335	UBE3C	273.916	0.310762	0.192569	1.61377	0.106577	0.99613	157138916	157269370	chr7
ENSG00000118507	AKAP7	64.8297	0.661386	0.409856	1.6137	0.106591	0.99613	131135467	131283535	chr6
ENSG00000232587	EEF1A1P3	4.2065	1.46793	0.909756	1.61355	0.106626	0.99613	28214513	28215897	chr13
ENSG00000075711	DLG1	267.703	0.363478	0.22534	1.61302	0.106739	0.99613	197042560	197299330	chr3
ENSG00000132912	DCTN4	252.767	0.327192	0.202887	1.61268	0.106813	0.99613	150708440	150759109	chr5
ENSG00000144744	UBA3	455.251	0.346239	0.214702	1.61265	0.106821	0.99613	69054730	69080408	chr3
ENSG00000184481	FOXO4	410.854	-0.356755	0.221268	-1.61232	0.106892	0.99613	71096197	71103535	chrX
ENSG00000197147	LRRC8B	89.6178	0.63051	0.391126	1.61204	0.106953	0.99613	89524836	89597864	chr1
ENSG00000137218	FRS3	25.4182	0.743745	0.461374	1.61202	0.106957	0.99613	41770176	41786542	chr6
ENSG00000046651	OFD1	364.176	0.297253	0.184446	1.6116	0.107049	0.99613	13734745	13769357	chrX
ENSG00000168701	TMEM208	186.477	0.38221	0.237183	1.61146	0.10708	0.99613	67227103	67229278	chr16
ENSG00000130592	LSP1	4318.01	-0.43026	0.267083	-1.61096	0.107189	0.99613	1852970	1892267	chr11
ENSG00000169093	ASMTL	267.714	-0.262946	0.163228	-1.61091	0.107199	0.99613	1403139	1453762	chrX
ENSG00000131069	ACSS2	285.391	-0.276614	0.171773	-1.61034	0.107323	0.99613	34872146	34927962	chr20
ENSG00000244486	SCARF2	25.4853	0.814727	0.50595	1.61029	0.107334	0.99613	20424815	20437826	chr22
ENSG00000132965	ALOX5AP	1869.24	-0.329659	0.204746	-1.61009	0.107378	0.99613	30713478	30764426	chr13
ENSG00000129083	COPB1	753.762	0.233047	0.14475	1.60999	0.107399	0.99613	14443440	14500027	chr11
ENSG00000134375	TIMM17A	173.027	0.350364	0.217662	1.60967	0.107471	0.99613	201955503	201970664	chr1
ENSG00000284428	AC092329.4	24.9634	-0.857204	0.532546	-1.60963	0.107478	0.99613	23259906	23274251	chr19
ENSG00000213290	PGK1P2	1.91442	-1.7183	1.06767	-1.60939	0.10753	0.99613	12559571	12561105	chr19
ENSG00000169221	TBC1D10B	635.232	-0.236485	0.146948	-1.60931	0.10755	0.99613	30357102	30370494	chr16
ENSG00000188305	PEAK3	164.752	-0.438913	0.272828	-1.60875	0.10767	0.99613	2274631	2282175	chr19
ENSG00000248734	AC008906.1	7.73565	1.72515	1.07403	1.60624	0.108221	0.99613	96784777	96785999	chr5
ENSG00000112335	SNX3	911.484	0.214609	0.133651	1.60575	0.10833	0.99613	108211222	108261246	chr6
ENSG00000062282	DGAT2	798.168	-0.4153	0.258674	-1.60549	0.108385	0.99613	75759512	75801535	chr11
ENSG00000280080	TBC1D22A-AS1	5.1271	-1.99597	1.24376	-1.60479	0.10854	0.99613	46914092	46916042	chr22
ENSG00000129128	SPCS3	964.374	0.249726	0.155769	1.60319	0.108893	0.99613	176319966	176332245	chr4
ENSG00000004866	ST7	34.6401	-0.623337	0.388812	-1.60318	0.108894	0.99613	116953238	117230103	chr7
ENSG00000100330	MTMR3	170.805	-0.280495	0.175042	-1.60244	0.109058	0.99613	29883155	30030866	chr22
ENSG00000183527	PSMG1	60.3254	0.466572	0.291178	1.60236	0.109076	0.99613	39174769	39183851	chr21
ENSG00000177917	ARL6IP6	150.28	0.427771	0.266974	1.60229	0.109091	0.99613	152717893	152761253	chr2
ENSG00000078140	UBE2K	376.423	0.267407	0.166894	1.60226	0.109098	0.99613	39698109	39782792	chr4
ENSG00000100601	ALKBH1	92.9945	0.348881	0.217779	1.60199	0.109157	0.99613	77672404	77708023	chr14
ENSG00000215580	BCORP1	62.9759	0.655387	0.409261	1.60139	0.10929	0.99613	19455431	19567092	chrY
ENSG00000127184	COX7C	425.983	0.711897	0.444564	1.60134	0.109302	0.99613	86617928	86620962	chr5
ENSG00000212916	MAP10	10.0961	1.33757	0.835535	1.60086	0.109408	0.99613	232804892	232808407	chr1
ENSG00000135974	C2orf49	176.447	0.446345	0.278832	1.60077	0.109428	0.99613	105337532	105349211	chr2
ENSG00000267281	ATF7-NPFF	19.1304	-0.993333	0.620815	-1.60005	0.109588	0.99613	53506688	53625979	chr12
ENSG00000214021	TTLL3	522.838	-0.222099	0.138836	-1.59973	0.109659	0.99613	9808086	9855138	chr3
ENSG00000225190	PLEKHM1	573.076	-0.25583	0.159924	-1.5997	0.109666	0.99613	45435900	45490749	chr17
ENSG00000066056	TIE1	7.02648	1.95526	1.22281	1.599	0.109822	0.99613	43300982	43323108	chr1
ENSG00000070413	DGCR2	1112.33	-0.201458	0.126008	-1.59877	0.109871	0.99613	19036282	19122454	chr22
ENSG00000106948	AKNA	3891.36	-0.194369	0.121576	-1.59874	0.109879	0.99613	114334156	114394405	chr9
ENSG00000095906	NUBP2	518.398	-0.232663	0.145556	-1.59844	0.109944	0.99613	1782932	1789186	chr16
ENSG00000109971	HSPA8	5301.96	0.187275	0.117171	1.59831	0.109974	0.99613	123057489	123063230	chr11
ENSG00000115267	IFIH1	220.204	0.285002	0.178415	1.59741	0.110175	0.99613	162267074	162318684	chr2
ENSG00000185298	CCDC137	233.35	-0.234617	0.14688	-1.59733	0.110191	0.99613	81666737	81673904	chr17
ENSG00000065183	WDR3	103.363	-0.359639	0.225305	-1.59623	0.110437	0.99613	117929720	117966543	chr1
ENSG00000155304	HSPA13	102.063	0.823239	0.515786	1.59609	0.110469	0.99613	14371115	14383484	chr21
ENSG00000197536	C5orf56	310.535	0.292311	0.183151	1.59601	0.110487	0.99613	132410636	132488702	chr5
ENSG00000186615	KTN1-AS1	9.31344	-1.5378	0.963619	-1.59585	0.110521	0.99613	55496786	55580888	chr14
ENSG00000138593	SECISBP2L	138.274	0.460851	0.288787	1.59582	0.11053	0.99613	48988476	49046447	chr15
ENSG00000142731	PLK4	11.8778	1.38407	0.867374	1.5957	0.110555	0.99613	127880893	127899224	chr4
ENSG00000213551	DNAJC9	40.8387	0.584883	0.366661	1.59516	0.110677	0.99613	73183362	73248862	chr10
ENSG00000241269	AC093620.1	4.7605	-1.78721	1.1204	-1.59515	0.110679	0.99613	5419827	5420767	chr7
ENSG00000144182	LIPT1	44.435	0.635705	0.398537	1.5951	0.11069	0.99613	99154955	99163157	chr2
ENSG00000137270	GCM1	12.2489	-1.37957	0.865233	-1.59445	0.110836	0.99613	53126961	53148841	chr6
ENSG00000272031	ANKRD34A	15.1002	1.00394	0.629692	1.59434	0.110861	0.99613	145959441	145964575	chr1
ENSG00000213420	GPC2	44.5695	-0.609334	0.382188	-1.59433	0.110862	0.99613	100169606	100177381	chr7
ENSG00000198429	ZNF69	19.3991	-0.976244	0.612444	-1.59401	0.110933	0.99613	11887784	11914329	chr19
ENSG00000257702	LBX2-AS1	17.311	1.01016	0.633818	1.59377	0.110988	0.99613	74502595	74504678	chr2
ENSG00000119669	IRF2BPL	174.086	-0.302544	0.189873	-1.5934	0.11107	0.99613	77024543	77028708	chr14
ENSG00000169641	LUZP1	86.7108	-0.377867	0.23728	-1.59249	0.111274	0.99613	23084023	23177808	chr1
ENSG00000177335	C8orf31	9.45737	1.38999	0.872979	1.59224	0.111332	0.99613	143039209	143060684	chr8
ENSG00000085415	SEH1L	149.208	0.34926	0.219387	1.59198	0.111389	0.99613	12947133	12987536	chr18
ENSG00000268041	AC010616.1	33.1132	-0.788166	0.495134	-1.59182	0.111424	0.99613	41907705	41928516	chr19
ENSG00000249274	PDLIM1P4	6.34682	-1.91362	1.20218	-1.59179	0.111432	0.99613	98782188	98783193	chr3
ENSG00000170860	LSM3	69.3045	0.781426	0.491005	1.59148	0.111501	0.99613	14178817	14201122	chr3
ENSG00000100218	RSPH14	5.60714	-1.97912	1.24368	-1.59134	0.111533	0.99613	23059415	23145021	chr22
ENSG00000148291	SURF2	79.6536	-0.372101	0.233923	-1.5907	0.111677	0.99613	133356550	133361158	chr9
ENSG00000060339	CCAR1	516.916	0.263934	0.16595	1.59044	0.111735	0.99613	68721012	68792377	chr10
ENSG00000134107	BHLHE40	235.377	0.302824	0.190422	1.59028	0.111771	0.99613	4979116	4985323	chr3
ENSG00000156795	WDYHV1	41.5268	0.717018	0.450971	1.58994	0.111847	0.99613	123416725	123470028	chr8
ENSG00000140332	TLE3	1159.03	-0.295854	0.186172	-1.58914	0.112029	0.99613	70047790	70098176	chr15
ENSG00000102445	RUBCNL	406.196	-0.274401	0.172682	-1.58906	0.112048	0.99613	46342000	46438190	chr13
ENSG00000275066	SYNRG	723.079	-0.166542	0.104861	-1.58822	0.112236	0.99613	37514807	37609472	chr17
ENSG00000162069	BICDL2	24.2393	-1.05729	0.665739	-1.58815	0.112252	0.99613	3027682	3036926	chr16
ENSG00000138594	TMOD3	459.494	0.256084	0.161254	1.58808	0.112269	0.99613	51829628	51947295	chr15
ENSG00000211455	STK38L	288.546	0.388919	0.244923	1.58792	0.112304	0.99613	27243968	27325959	chr12
ENSG00000165702	GFI1B	148.036	-0.632541	0.39835	-1.5879	0.112308	0.99613	132944000	132991687	chr9
ENSG00000117676	RPS6KA1	2708.68	-0.236979	0.149255	-1.58775	0.112343	0.99613	26529761	26575030	chr1
ENSG00000013523	ANGEL1	179.603	-0.344152	0.216772	-1.58762	0.112372	0.99613	76786178	76826246	chr14
ENSG00000115687	PASK	424.681	0.317096	0.199752	1.58745	0.112411	0.99613	241106099	241150264	chr2
ENSG00000198736	MSRB1	3226.83	-0.362165	0.228228	-1.58685	0.112546	0.99613	1938210	1943326	chr16
ENSG00000164104	HMGB2	475.349	0.471834	0.297373	1.58668	0.112586	0.99613	173331695	173335125	chr4
ENSG00000254325	AC018607.1	18.244	-1.20489	0.759574	-1.58627	0.112678	0.99613	55893595	55895739	chr8
ENSG00000138777	PPA2	178.001	0.376799	0.23764	1.58559	0.112832	0.99613	105369077	105474067	chr4
ENSG00000174173	TRMT10C	123.945	0.477939	0.30146	1.58541	0.112873	0.99613	101561868	101566446	chr3
ENSG00000198130	HIBCH	84.088	0.433021	0.273161	1.58522	0.112916	0.99613	190189735	190344193	chr2
ENSG00000134489	HRH4	17.0493	-1.15769	0.730647	-1.58447	0.113086	0.99613	24460637	24479961	chr18
ENSG00000122986	HVCN1	467.159	-0.241469	0.15245	-1.58392	0.113211	0.99613	110627841	110704950	chr12
ENSG00000196663	TECPR2	476.875	-0.377585	0.238425	-1.58366	0.11327	0.99613	102362941	102502477	chr14
ENSG00000162511	LAPTM5	6186.57	-0.188375	0.11895	-1.58365	0.113274	0.99613	30732469	30757774	chr1
ENSG00000135776	ABCB10	111.143	0.560384	0.353871	1.58358	0.113289	0.99613	229516582	229558707	chr1
ENSG00000124214	STAU1	376.343	-0.25347	0.16012	-1.583	0.113422	0.99613	49113339	49188367	chr20
ENSG00000144354	CDCA7	32.7886	0.845919	0.534546	1.5825	0.113536	0.99613	173354820	173368997	chr2
ENSG00000211897	IGHG3	306.556	0.627965	0.39686	1.58233	0.113573	0.99613	105764503	105771405	chr14
ENSG00000244055	AC007566.1	40.369	0.907799	0.573816	1.58204	0.113641	0.99613	92457564	92495601	chr7
ENSG00000196935	SRGAP1	7.38271	1.60749	1.01629	1.58173	0.113711	0.99613	63844700	64162217	chr12
ENSG00000137210	TMEM14B	203.143	0.342773	0.21674	1.5815	0.113765	0.99613	10747759	10852753	chr6
ENSG00000124786	SLC35B3	113.849	0.486662	0.307873	1.58072	0.113941	0.99613	8411463	8435611	chr6
ENSG00000140400	MAN2C1	646.597	-0.253254	0.160311	-1.57976	0.114161	0.99613	75355207	75368612	chr15
ENSG00000166166	TRMT61A	138.746	-0.301264	0.190732	-1.57952	0.114218	0.99613	103529196	103537073	chr14
ENSG00000284707	AC079781.5	14.2294	1.2555	0.794893	1.57945	0.114232	0.99613	97851688	97972985	chr7
ENSG00000102879	CORO1A	10027.3	-0.25097	0.158936	-1.57906	0.114323	0.99613	30182827	30189076	chr16
ENSG00000151332	MBIP	55.5649	0.587977	0.372436	1.57873	0.114398	0.99613	36298564	36320637	chr14
ENSG00000119487	MAPKAP1	310.915	-0.223011	0.141279	-1.57852	0.114447	0.99613	125437393	125707234	chr9
ENSG00000250317	SMIM20	60.7213	0.538504	0.341333	1.57765	0.114647	0.99613	25861830	25929874	chr4
ENSG00000249921	AC034207.1	1.14687	-1.6411	1.04052	-1.5772	0.114751	0.99613	108784098	108785552	chr5
ENSG00000135314	KHDC1	15.0654	-1.19482	0.757584	-1.57714	0.114762	0.99613	73241314	73310365	chr6
ENSG00000275393	AC018695.6	8.63005	1.28711	0.816428	1.57651	0.114907	0.99613	85697335	85697868	chr16
ENSG00000171466	ZNF562	200.374	-0.261975	0.166187	-1.57639	0.114936	0.99613	9641807	9675100	chr19
ENSG00000116133	DHCR24	62.3152	-0.565673	0.359044	-1.5755	0.115141	0.99613	54849627	54887195	chr1
ENSG00000129534	MIS18BP1	263.963	0.419201	0.266165	1.57497	0.115264	0.99613	45203190	45253540	chr14
ENSG00000077782	FGFR1	53.1264	-0.480035	0.304823	-1.5748	0.115303	0.99613	38400215	38468834	chr8
ENSG00000171992	SYNPO	45.9137	-0.598069	0.379867	-1.57442	0.115391	0.99613	150601080	150659207	chr5
ENSG00000228653	HNRNPCP7	3.66185	1.72804	1.09788	1.57398	0.115493	0.99613	64500825	64501729	chr7
ENSG00000152492	CCDC50	237.953	0.410454	0.26081	1.57377	0.115541	0.99613	191329085	191398659	chr3
ENSG00000147419	CCDC25	123.872	0.44542	0.283087	1.57344	0.115617	0.99613	27733316	27772653	chr8
ENSG00000141298	SSH2	1741.66	-0.202546	0.128739	-1.5733	0.115648	0.99613	29625938	29930276	chr17
ENSG00000159335	PTMS	135.01	-0.513022	0.326203	-1.57271	0.115786	0.99613	6765516	6770952	chr12
ENSG00000156521	TYSND1	337.838	-0.227991	0.144976	-1.57261	0.115809	0.99613	70137981	70146700	chr10
ENSG00000280670	CCDC163	25.6063	0.996117	0.633579	1.57221	0.115902	0.99613	45493866	45500079	chr1
ENSG00000182117	NOP10	504.357	0.321508	0.204504	1.57213	0.115919	0.99613	34341713	34343177	chr15
ENSG00000141905	NFIC	255.123	-0.323636	0.205874	-1.57201	0.115948	0.99613	3314403	3469217	chr19
ENSG00000153130	SCOC	68.6426	1.15056	0.73195	1.57191	0.115972	0.99613	140257286	140385726	chr4
ENSG00000125386	FAM193A	258.956	-0.298626	0.190012	-1.57162	0.11604	0.99613	2536631	2732565	chr4
ENSG00000157353	FCSK	247.207	-0.238643	0.151849	-1.57158	0.116048	0.99613	70454595	70480274	chr16
ENSG00000152683	SLC30A6	219.804	0.444598	0.282917	1.57147	0.116072	0.99613	32165841	32224379	chr2
ENSG00000167842	MIS12	163.734	0.448468	0.285498	1.57082	0.116223	0.99613	5486285	5490814	chr17
ENSG00000272509	AC087752.4	6.55951	1.73363	1.10384	1.57054	0.116289	0.99613	94884609	94885070	chr8
ENSG00000167302	TEPSIN	412.745	-0.227594	0.144952	-1.57013	0.116385	0.99613	81228277	81239091	chr17
ENSG00000188897	AC099489.1	728.574	-0.42825	0.272975	-1.56882	0.11669	0.99613	11359845	11527245	chr16
ENSG00000261471	AC092145.1	54.5705	-0.634152	0.404224	-1.56881	0.116691	0.99613	84594393	84596826	chr16
ENSG00000118816	CCNI	3611.42	-0.194645	0.124104	-1.56841	0.116786	0.99613	77047155	77075989	chr4
ENSG00000248508	SRP14-AS1	49.3897	0.467282	0.297958	1.56828	0.116815	0.99613	40039242	40076539	chr15
ENSG00000266094	RASSF5	2454.27	-0.175331	0.111798	-1.56828	0.116817	0.99613	206507530	206589448	chr1
ENSG00000272325	NUDT3	6.08538	1.33067	0.848511	1.56824	0.116825	0.99613	34279679	34392669	chr6
ENSG00000145817	YIPF5	221.217	0.234041	0.149245	1.56817	0.116841	0.99613	144158162	144170714	chr5
ENSG00000196187	TMEM63A	1534.12	-0.167853	0.107068	-1.56772	0.116946	0.99613	225845536	225882380	chr1
ENSG00000253641	AC104964.1	6.5244	-1.9236	1.22722	-1.56744	0.117012	0.99613	10474565	10482388	chr8
ENSG00000174672	BRSK2	8.27506	1.5133	0.965522	1.56734	0.117034	0.99613	1389899	1462689	chr11
ENSG00000222046	DCDC2B	6.81483	1.66191	1.06048	1.56714	0.117082	0.99613	32209094	32216196	chr1
ENSG00000009694	TENM1	47.7215	0.80192	0.511732	1.56707	0.117098	0.99613	124375903	124963817	chrX
ENSG00000100612	DHRS7	693.114	-0.198952	0.126987	-1.56671	0.117183	0.99613	60144119	60169856	chr14
ENSG00000147138	GPR174	216.627	0.714987	0.456377	1.56666	0.117194	0.99613	79144663	79175315	chrX
ENSG00000184983	NDUFA6	188.698	0.376499	0.240399	1.56614	0.117315	0.99613	42085525	42090955	chr22
ENSG00000152127	MGAT5	366.263	-0.240526	0.153629	-1.56563	0.117436	0.99613	134119983	134454621	chr2
ENSG00000166743	ACSM1	14.5295	-1.19729	0.764747	-1.56561	0.117441	0.99613	20623237	20698890	chr16
ENSG00000146859	TMEM140	641.654	-0.28352	0.181095	-1.56559	0.117446	0.99613	135148072	135166215	chr7
ENSG00000135211	TMEM60	118.775	0.399642	0.255346	1.5651	0.11756	0.99613	77793728	77798434	chr7
ENSG00000142347	MYO1F	11577.2	-0.295161	0.188619	-1.56485	0.117618	0.99613	8520797	8577577	chr19
ENSG00000232208	AL139415.1	21.757	-1.02047	0.652588	-1.56373	0.117881	0.99613	8907393	8907744	chr1
ENSG00000121966	CXCR4	1910.9	-0.20944	0.133982	-1.5632	0.118006	0.99613	136114349	136118165	chr2
ENSG00000197362	ZNF786	90.8599	-0.355276	0.22728	-1.56317	0.118013	0.99613	149069643	149090782	chr7
ENSG00000213859	KCTD11	76.7436	0.450124	0.287998	1.56294	0.118066	0.99613	7351889	7354944	chr17
ENSG00000124795	DEK	666.636	0.463028	0.296506	1.56161	0.118379	0.99613	18223860	18264548	chr6
ENSG00000164308	ERAP2	696.661	-0.430971	0.27603	-1.56132	0.118448	0.99613	96875939	96919716	chr5
ENSG00000145916	RMND5B	273.978	-0.226257	0.144927	-1.56118	0.118482	0.99613	178130996	178150568	chr5
ENSG00000272333	KMT2B	736.31	-0.247043	0.158245	-1.56114	0.11849	0.99613	35718019	35738878	chr19
ENSG00000060491	OGFR	1434.09	-0.264304	0.169333	-1.56085	0.118558	0.99613	62804835	62814000	chr20
ENSG00000173120	KDM2A	1298.11	-0.195206	0.125077	-1.5607	0.118596	0.99613	67119263	67258082	chr11
ENSG00000134324	LPIN1	411.179	0.27295	0.174892	1.56067	0.118601	0.99613	11677595	11827409	chr2
ENSG00000166801	FAM111A	762.277	0.290453	0.18614	1.5604	0.118666	0.99613	59142748	59155039	chr11
ENSG00000167363	FN3K	10.9648	-1.05249	0.674597	-1.56018	0.118717	0.99613	82735615	82751196	chr17
ENSG00000254536	AL360181.3	12.2062	0.99351	0.636838	1.56007	0.118744	0.99613	133380017	133420271	chr10
ENSG00000185745	IFIT1	365.156	0.65838	0.422248	1.55922	0.118943	0.99613	89392546	89406487	chr10
ENSG00000272447	AL135925.1	5.84297	-1.63466	1.0484	-1.5592	0.118949	0.99613	79825902	79827602	chr10
ENSG00000158769	F11R	543.845	-0.254048	0.162963	-1.55893	0.119013	0.99613	160995211	161021343	chr1
ENSG00000112096	SOD2	4918.84	-0.30818	0.197731	-1.55858	0.119095	0.99613	159669069	159745186	chr6
ENSG00000285441	SOD2	4918.84	-0.30818	0.197731	-1.55858	0.119095	0.99613	159669069	159745186	chr6
ENSG00000254064	AC105206.2	8.16243	-1.61661	1.03752	-1.55815	0.119197	0.99613	22254576	22275162	chr8
ENSG00000134690	CDCA8	24.2549	-0.777641	0.499322	-1.5574	0.119377	0.99613	37692481	37709719	chr1
ENSG00000137959	IFI44L	329.229	0.608792	0.391023	1.55692	0.119489	0.99613	78619922	78646145	chr1
ENSG00000125843	AP5S1	92.1251	-0.385286	0.24752	-1.55659	0.119568	0.99613	3820524	3828838	chr20
ENSG00000172115	CYCS	237.486	0.393935	0.253094	1.55648	0.119594	0.99613	25120091	25125361	chr7
ENSG00000167085	PHB	311.43	0.287153	0.184504	1.55635	0.119624	0.99613	49404049	49414905	chr17
ENSG00000159840	ZYX	3032.91	-0.407857	0.262206	-1.55548	0.119831	0.99613	143381295	143391111	chr7
ENSG00000141985	SH3GL1	328.333	-0.220175	0.141576	-1.55517	0.119904	0.99613	4360370	4400547	chr19
ENSG00000105085	MED26	55.244	0.613575	0.39458	1.55501	0.119944	0.99613	16574907	16629062	chr19
ENSG00000179144	GIMAP7	1435.17	0.306077	0.196864	1.55476	0.120003	0.99613	150514872	150521073	chr7
ENSG00000103197	TSC2	769.909	-0.287931	0.185215	-1.55458	0.120047	0.99613	2047967	2089491	chr16
ENSG00000150681	RGS18	383.836	0.625978	0.402729	1.55434	0.120103	0.99613	192158462	192185815	chr1
ENSG00000121769	FABP3	7.20001	1.56603	1.00786	1.55382	0.120228	0.99613	31365625	31376850	chr1
ENSG00000233006	MIR3936HG	15.0476	1.00754	0.648555	1.55351	0.120301	0.99613	132311285	132370170	chr5
ENSG00000065154	OAT	215.755	0.301041	0.193833	1.5531	0.120399	0.99613	124397303	124418976	chr10
ENSG00000264204	AGAP7P	39.4012	-0.731963	0.47131	-1.55304	0.120414	0.99613	46109621	46131358	chr10
ENSG00000257727	CNPY2	93.1567	0.356834	0.229797	1.55282	0.120465	0.99613	56309842	56316119	chr12
ENSG00000137460	FHDC1	24.5361	-1.13821	0.733176	-1.55243	0.120559	0.99613	152936352	152979696	chr4
ENSG00000110455	ACCS	224.608	-0.452234	0.29135	-1.5522	0.120614	0.99613	44065925	44084222	chr11
ENSG00000119013	NDUFB3	69.8111	0.867113	0.558686	1.55206	0.120648	0.99613	201071433	201085750	chr2
ENSG00000241839	PLEKHO2	1464.14	-0.254181	0.163782	-1.55194	0.120676	0.99613	64841883	64868002	chr15
ENSG00000161057	PSMC2	363.576	0.287415	0.185225	1.55171	0.120732	0.99613	103344254	103369395	chr7
ENSG00000163510	CWC22	155.168	0.430293	0.277407	1.55112	0.120873	0.99613	179944876	180007297	chr2
ENSG00000214274	ANG	12.0491	1.25794	0.81104	1.55102	0.120896	0.99613	20684177	20698971	chr14
ENSG00000181450	ZNF678	44.7648	0.821722	0.529826	1.55093	0.120919	0.99613	227563543	227677443	chr1
ENSG00000144320	LNPK	122.436	0.392665	0.253196	1.55083	0.120942	0.99613	175923882	176002839	chr2
ENSG00000015153	YAF2	154.6	0.322844	0.208232	1.55041	0.121044	0.99613	42157104	42238349	chr12
ENSG00000233225	AC004987.2	8.87599	-1.25752	0.811122	-1.55035	0.121057	0.99613	39833571	39834718	chr7
ENSG00000118242	MREG	43.6239	0.541195	0.349089	1.55031	0.121067	0.99613	215942584	216034096	chr2
ENSG00000177731	FLII	1562.29	-0.243171	0.156879	-1.55005	0.121129	0.99613	18244815	18258738	chr17
ENSG00000164144	ARFIP1	208.773	0.471781	0.304368	1.55003	0.121134	0.99613	152779937	152918463	chr4
ENSG00000100908	EMC9	58.1194	0.457243	0.295015	1.5499	0.121167	0.99613	24138959	24141591	chr14
ENSG00000178741	COX5A	322.086	0.264354	0.170601	1.54954	0.121251	0.99613	74919791	74938083	chr15
ENSG00000116171	SCP2	420.953	0.217927	0.140698	1.5489	0.121406	0.99613	52927276	53051698	chr1
ENSG00000077150	NFKB2	1142.26	-0.2507	0.161872	-1.54876	0.12144	0.99613	102394110	102402524	chr10
ENSG00000116191	RALGPS2	423.834	0.535381	0.345774	1.54835	0.121537	0.99613	178725147	178921841	chr1
ENSG00000143537	ADAM15	577.162	-0.270736	0.174912	-1.54785	0.121659	0.99613	155050566	155062775	chr1
ENSG00000236901	MIR600HG	147.829	-0.437432	0.282608	-1.54784	0.121661	0.99613	123109494	123115477	chr9
ENSG00000232593	KANTR	115.035	0.358633	0.231724	1.54767	0.121701	0.99613	53094145	53170914	chrX
ENSG00000187688	TRPV2	580.488	-0.17956	0.11602	-1.54767	0.121701	0.99613	16415571	16437003	chr17
ENSG00000162929	KIAA1841	40.4021	0.731197	0.472455	1.54766	0.121705	0.99613	61065871	61138034	chr2
ENSG00000109083	IFT20	80.4348	0.478964	0.309543	1.54733	0.121784	0.99613	28328325	28335489	chr17
ENSG00000158825	CDA	906.718	-0.457464	0.29566	-1.54727	0.121799	0.99613	20589086	20618903	chr1
ENSG00000115840	SLC25A12	134.105	0.329352	0.21288	1.54712	0.121834	0.99613	171783405	171999859	chr2
ENSG00000053254	FOXN3	435.091	-0.260068	0.168128	-1.54685	0.1219	0.99613	89124871	89619149	chr14
ENSG00000186470	BTN3A2	2799.64	0.209414	0.135432	1.54627	0.122039	0.99613	26365159	26378320	chr6
ENSG00000124785	NRN1	6.3889	1.66745	1.07847	1.54611	0.122077	0.99613	5997999	6007605	chr6
ENSG00000188428	BLOC1S5	91.4374	0.533537	0.3452	1.54558	0.122205	0.99613	8013567	8064396	chr6
ENSG00000245958	AC093752.1	85.1883	0.507499	0.328389	1.54542	0.122244	0.99613	119454791	119552025	chr4
ENSG00000135439	AGAP2	476.604	-0.233574	0.151147	-1.54534	0.122263	0.99613	57723761	57742157	chr12
ENSG00000110075	PPP6R3	589.679	0.27684	0.179152	1.54528	0.12228	0.99613	68460731	68615334	chr11
ENSG00000154451	GBP5	1144.82	0.385266	0.249356	1.54504	0.122336	0.99613	89258950	89272804	chr1
ENSG00000112759	SLC29A1	250.316	-0.648219	0.41955	-1.54504	0.122338	0.99613	44219505	44234151	chr6
ENSG00000251600	AC107223.1	5.37706	-1.83016	1.18459	-1.54497	0.122354	0.99613	143559457	144343750	chr4
ENSG00000067606	PRKCZ	84.8085	0.383153	0.248003	1.54495	0.122358	0.99613	2050411	2185395	chr1
ENSG00000189223	PAX8-AS1	300.19	0.803057	0.520133	1.54395	0.122601	0.99613	113211421	113276581	chr2
ENSG00000110047	EHD1	2045.58	-0.244128	0.158138	-1.54377	0.122644	0.99613	64851642	64888296	chr11
ENSG00000239827	SUGT1P3	6.81409	-1.54044	0.997872	-1.54372	0.122655	0.99613	40882577	40921774	chr13
ENSG00000143761	ARF1	2720.42	-0.199044	0.12897	-1.54334	0.122748	0.99613	228082660	228099212	chr1
ENSG00000011258	MBTD1	228.342	0.38981	0.252639	1.54295	0.122842	0.99613	51177425	51260163	chr17
ENSG00000181104	F2R	106.42	0.432576	0.280439	1.5425	0.122953	0.99613	76716126	76735770	chr5
ENSG00000131634	TMEM204	356.64	-0.303391	0.196786	-1.54173	0.123139	0.99613	1528688	1555580	chr16
ENSG00000241351	IGKV3-11	109.552	0.74843	0.485464	1.54168	0.123151	0.99613	89027171	89027731	chr2
ENSG00000197363	ZNF517	107.74	-0.324171	0.210302	-1.54145	0.123207	0.99613	144798876	144811169	chr8
ENSG00000133275	CSNK1G2	1405.6	-0.186938	0.12128	-1.54138	0.123225	0.99613	1941172	1981338	chr19
ENSG00000163599	CTLA4	46.8157	0.526511	0.341701	1.54085	0.123352	0.99613	203867771	203873965	chr2
ENSG00000120217	CD274	116.695	0.802908	0.521125	1.54072	0.123385	0.99613	5450503	5470566	chr9
ENSG00000185127	C6orf120	95.8325	0.594629	0.385962	1.54064	0.123404	0.99613	169702190	169704856	chr6
ENSG00000151806	GUF1	125.057	0.346659	0.225013	1.54062	0.12341	0.99613	44678420	44700928	chr4
ENSG00000007350	TKTL1	53.3254	-0.539481	0.350187	-1.54055	0.123426	0.99613	154295795	154330350	chrX
ENSG00000196497	IPO4	6.41448	-1.66607	1.0815	-1.54052	0.123434	0.99613	24180219	24188869	chr14
ENSG00000176788	BASP1	1832.11	-0.416983	0.270715	-1.5403	0.123486	0.99613	17065598	17276843	chr5
ENSG00000067560	RHOA	4070.39	-0.201002	0.130498	-1.54027	0.123495	0.99613	49359145	49412998	chr3
ENSG00000231233	CFAP58-DT	17.8588	-1.16815	0.758473	-1.54014	0.123526	0.99613	104351591	104353575	chr10
ENSG00000154165	GPR15	44.7516	0.699895	0.45453	1.53982	0.123604	0.99613	98531978	98534681	chr3
ENSG00000124313	IQSEC2	69.5214	-0.521844	0.338907	-1.53979	0.123612	0.99613	53225828	53321350	chrX
ENSG00000172301	COPRS	37.8532	0.626949	0.407168	1.53978	0.123614	0.99613	31851871	31859291	chr17
ENSG00000111247	RAD51AP1	11.5665	1.45069	0.942774	1.53874	0.123867	0.99613	4538798	4560048	chr12
ENSG00000177225	GATD1	473.922	-0.20834	0.1355	-1.53757	0.124155	0.99613	767220	777488	chr11
ENSG00000164975	SNAPC3	238.413	0.350748	0.228125	1.53753	0.124164	0.99613	15422704	15465953	chr9
ENSG00000135924	DNAJB2	794.344	-0.297703	0.193673	-1.53714	0.124259	0.99613	219279267	219286900	chr2
ENSG00000168275	COA6	65.3527	0.515973	0.335683	1.53708	0.124273	0.99613	234373456	234385068	chr1
ENSG00000108405	P2RX1	675.395	-0.351147	0.228468	-1.53696	0.124303	0.99613	3896592	3916476	chr17
ENSG00000108788	MLX	474.815	-0.156249	0.101668	-1.53685	0.12433	0.99613	42567068	42573239	chr17
ENSG00000136888	ATP6V1G1	622.854	0.455624	0.296501	1.53667	0.124374	0.99613	114587769	114598879	chr9
ENSG00000143742	SRP9	417.229	0.57677	0.375378	1.5365	0.124415	0.99613	225777813	225790468	chr1
ENSG00000105251	SHD	8.85721	-1.63359	1.0632	-1.53649	0.124419	0.99613	4278601	4290724	chr19
ENSG00000282639	IGHV3-64D	8.76351	-1.87264	1.2188	-1.53646	0.124425	0.99613	106088122	106088573	chr14
ENSG00000112029	FBXO5	36.0975	0.817557	0.532131	1.53638	0.124445	0.99613	152970519	152983579	chr6
ENSG00000163938	GNL3	232.536	0.433058	0.28203	1.53551	0.12466	0.99613	52681156	52694497	chr3
ENSG00000117481	NSUN4	180.299	-0.260162	0.169445	-1.53537	0.124692	0.99613	46340177	46365152	chr1
ENSG00000213123	TCTEX1D2	12.6821	-1.30421	0.849754	-1.5348	0.124832	0.99613	196291219	196318299	chr3
ENSG00000101811	CSTF2	64.8827	0.422263	0.27515	1.53467	0.124865	0.99613	100820359	100840932	chrX
ENSG00000137177	KIF13A	236.462	-0.296827	0.193426	-1.53457	0.124888	0.99613	17759183	17987635	chr6
ENSG00000010219	DYRK4	89.3466	0.380301	0.247824	1.53456	0.124892	0.99613	4562204	4615302	chr12
ENSG00000008952	SEC62	1256.22	0.249586	0.162646	1.53453	0.124898	0.99613	169966635	169998373	chr3
ENSG00000135018	UBQLN1	514.03	0.282193	0.183917	1.53435	0.124944	0.99613	83659968	83707958	chr9
ENSG00000254470	AP5B1	993.635	-0.287234	0.187205	-1.53433	0.124949	0.99613	65775893	65780802	chr11
ENSG00000136280	CCM2	1955.42	-0.205122	0.133693	-1.53428	0.124962	0.99613	44999475	45076469	chr7
ENSG00000049860	HEXB	491.016	0.169016	0.110171	1.53413	0.124999	0.99613	74640023	74722647	chr5
ENSG00000078699	CBFA2T2	333.043	-0.170237	0.11098	-1.53394	0.125044	0.99613	33490075	33650036	chr20
ENSG00000107521	HPS1	1181.07	-0.25128	0.163886	-1.53326	0.125211	0.99613	98416198	98446947	chr10
ENSG00000014123	UFL1	174.008	0.559058	0.36476	1.53267	0.125357	0.99613	96521595	96555276	chr6
ENSG00000138778	CENPE	22.3026	1.19651	0.780782	1.53246	0.12541	0.99613	103105806	103198409	chr4
ENSG00000272908	AC006033.2	42.9838	0.768146	0.501267	1.53241	0.125422	0.99613	38326070	38329643	chr7
ENSG00000272168	CASC15	7.97865	1.76258	1.15026	1.53233	0.12544	0.99613	21664185	22654455	chr6
ENSG00000268758	ADGRE4P	75.8391	-0.728682	0.475591	-1.53216	0.125483	0.99613	6952500	6997872	chr19
ENSG00000186767	SPIN4	16.2651	1.22968	0.802625	1.53208	0.125503	0.99613	63347228	63351344	chrX
ENSG00000176087	SLC35A4	698.943	-0.217851	0.142217	-1.53182	0.125566	0.99613	140564828	140569100	chr5
ENSG00000134153	EMC7	257.828	0.245823	0.160503	1.53158	0.125627	0.99613	34084017	34101862	chr15
ENSG00000130560	UBAC1	291.708	-0.241937	0.157967	-1.53157	0.125628	0.99613	135932969	135961380	chr9
ENSG00000101665	SMAD7	74.5353	0.453416	0.296062	1.53149	0.125647	0.99613	48919853	48952052	chr18
ENSG00000180304	OAZ2	1565.88	-0.200774	0.131135	-1.53104	0.125759	0.99613	64687573	64703281	chr15
ENSG00000041802	LSG1	246.018	0.290261	0.189585	1.53103	0.125761	0.99613	194640791	194672463	chr3
ENSG00000212127	TAS2R14	22.1331	1.11244	0.726805	1.53058	0.125872	0.99613	10937406	11171573	chr12
ENSG00000110330	BIRC2	353.497	0.589195	0.384963	1.53053	0.125887	0.99613	102347211	102378670	chr11
ENSG00000156475	PPP2R2B	43.3238	0.716619	0.468265	1.53037	0.125926	0.99613	146581146	147084784	chr5
ENSG00000257621	PSMA3-AS1	671.762	0.345006	0.225492	1.53001	0.126013	0.99613	58265365	58298134	chr14
ENSG00000083750	RRAGB	56.9304	0.48055	0.314087	1.52999	0.126019	0.99613	55717739	55758774	chrX
ENSG00000160113	NR2F6	33.7244	-0.744968	0.487031	-1.52961	0.126113	0.99613	17231883	17245940	chr19
ENSG00000140396	NCOA2	371.991	0.398284	0.260413	1.52943	0.126157	0.99613	70109782	70403808	chr8
ENSG00000184076	UQCR10	223.012	0.332086	0.217174	1.52913	0.126233	0.99613	29767369	29770413	chr22
ENSG00000107738	VSIR	7625.89	-0.276901	0.18115	-1.52857	0.12637	0.99613	71747556	71773520	chr10
ENSG00000156411	ATP5MPL	197.763	0.538414	0.352237	1.52855	0.126375	0.99613	103912288	103928269	chr14
ENSG00000100911	PSME2	962.551	0.197475	0.129195	1.52851	0.126387	0.99613	24143362	24147570	chr14
ENSG00000177885	GRB2	2831.12	-0.185473	0.121349	-1.52842	0.126407	0.99613	75318076	75405709	chr17
ENSG00000197860	SGTB	178.269	0.437502	0.286268	1.5283	0.126439	0.99613	65665928	65723035	chr5
ENSG00000277534	AC007996.1	5.76149	1.66006	1.08628	1.5282	0.126463	0.99613	26542971	26545791	chr18
ENSG00000119912	IDE	151.782	0.398865	0.261007	1.52818	0.126468	0.99613	92451684	92574076	chr10
ENSG00000164576	SAP30L	377.413	0.201786	0.132207	1.52629	0.126939	0.99613	154445997	154461053	chr5
ENSG00000126226	PCID2	329.885	0.23726	0.15552	1.52559	0.127112	0.99613	113177539	113208715	chr13
ENSG00000273319	AC058791.1	44.5665	-0.764912	0.501388	-1.52559	0.127112	0.99613	130936464	130939661	chr7
ENSG00000155629	PIK3AP1	754.41	0.312061	0.204613	1.52513	0.127226	0.99613	96593315	96720514	chr10
ENSG00000186815	TPCN1	527.415	-0.183884	0.120578	-1.52503	0.127253	0.99613	113221050	113298585	chr12
ENSG00000280334	AC009084.2	8.10327	1.44889	0.950154	1.5249	0.127285	0.99613	67006672	67009481	chr16
ENSG00000102119	EMD	299.934	-0.209534	0.137409	-1.52489	0.127285	0.99613	154379197	154381523	chrX
ENSG00000130340	SNX9	137.849	0.302561	0.198421	1.52484	0.127299	0.99613	157700387	157945077	chr6
ENSG00000125870	SNRPB2	262.863	0.255116	0.16731	1.52481	0.127307	0.99613	16729961	16742564	chr20
ENSG00000263731	AC145207.5	9.43117	1.31909	0.865172	1.52466	0.127344	0.99613	81878425	81881106	chr17
ENSG00000070081	NUCB2	249.84	0.427319	0.280293	1.52454	0.127373	0.99613	17208153	17349980	chr11
ENSG00000136807	CDK9	564.208	-0.202258	0.132672	-1.5245	0.127385	0.99613	127785679	127790787	chr9
ENSG00000068438	FTSJ1	180.736	0.300517	0.197147	1.52433	0.127426	0.99613	48476021	48486364	chrX
ENSG00000183801	OLFML1	6.88688	-1.61633	1.06038	-1.52429	0.127436	0.99613	7485388	7511377	chr11
ENSG00000164054	SHISA5	2799.19	-0.216853	0.142268	-1.52426	0.127443	0.99613	48467798	48504826	chr3
ENSG00000035664	DAPK2	514.55	-0.296775	0.194718	-1.52413	0.127477	0.99613	63907036	64072033	chr15
ENSG00000133393	FOPNL	111.388	0.458187	0.30067	1.52388	0.127537	0.99613	15865719	15888625	chr16
ENSG00000262823	AC127521.1	27.5106	-0.749963	0.492278	-1.52345	0.127645	0.99613	4481966	4486353	chr17
ENSG00000198056	PRIM1	37.6212	0.710763	0.466558	1.52342	0.127654	0.99613	56731580	56752373	chr12
ENSG00000267244	AC012615.6	47.347	-0.565655	0.371313	-1.52339	0.127661	0.99613	1822089	1824542	chr19
ENSG00000255302	EID1	536.207	0.336932	0.221217	1.52308	0.127738	0.99613	48877886	48880183	chr15
ENSG00000109046	WSB1	1115.61	0.269266	0.176831	1.52273	0.127826	0.99613	27294076	27315926	chr17
ENSG00000091490	SEL1L3	472.32	0.282831	0.185776	1.52243	0.127902	0.99613	25747433	25863760	chr4
ENSG00000164125	GASK1B	235.984	0.450929	0.296234	1.52221	0.127958	0.99613	158124474	158173318	chr4
ENSG00000238005	AL391832.2	29.3581	-1.08859	0.715293	-1.52188	0.128039	0.99613	234957342	234970062	chr1
ENSG00000120910	PPP3CC	211.74	0.243301	0.159874	1.52183	0.128051	0.99613	22440819	22541142	chr8
ENSG00000120756	PLS1	8.4863	-1.68104	1.10501	-1.52129	0.128187	0.99613	142596393	142713664	chr3
ENSG00000286018	AF129075.3	8.16452	-1.43064	0.940858	-1.52057	0.128367	0.99613	29063446	29064368	chr21
ENSG00000163568	AIM2	78.6095	0.681577	0.448247	1.52054	0.128375	0.99613	159062484	159147096	chr1
ENSG00000164332	UBLCP1	262.362	0.311652	0.205003	1.52023	0.128454	0.99613	159263290	159286036	chr5
ENSG00000138430	OLA1	253.815	0.296021	0.194723	1.52021	0.128457	0.99613	174072447	174248599	chr2
ENSG00000169981	ZNF35	28.7172	0.831088	0.546971	1.51944	0.128653	0.99613	44648732	44660791	chr3
ENSG00000224805	LINC00853	6.43228	1.81017	1.19153	1.5192	0.128712	0.99613	47179250	47180339	chr1
ENSG00000267493	CIRBP-AS1	7.03087	1.51725	0.998977	1.5188	0.128812	0.99613	1267814	1270241	chr19
ENSG00000134686	PHC2	2043.23	-0.316204	0.208213	-1.51865	0.12885	0.99613	33323623	33431052	chr1
ENSG00000246889	AP000487.1	13.0126	-1.13176	0.745363	-1.51839	0.128915	0.99613	70372246	70398488	chr11
ENSG00000171777	RASGRP4	1503.15	-0.299369	0.197178	-1.51826	0.128948	0.99613	38409051	38426305	chr19
ENSG00000124731	TREM1	1597.25	-0.326106	0.214828	-1.51799	0.129017	0.99613	41267926	41286682	chr6
ENSG00000179409	GEMIN4	147.462	-0.297167	0.195803	-1.51769	0.129093	0.99613	744421	753999	chr17
ENSG00000128513	POT1	115.584	0.549018	0.361779	1.51755	0.129127	0.99613	124822386	124929983	chr7
ENSG00000104093	DMXL2	290.498	0.402939	0.265557	1.51734	0.129182	0.99613	51447711	51622833	chr15
ENSG00000183530	PRR14L	418.583	-0.209759	0.138286	-1.51685	0.129305	0.99613	31676256	31750140	chr22
ENSG00000078902	TOLLIP	480.067	-0.251249	0.165682	-1.51646	0.129403	0.99613	1274371	1309654	chr11
ENSG00000160336	ZNF761	66.8565	0.773329	0.509998	1.51634	0.129434	0.99613	53445001	53458261	chr19
ENSG00000137166	FOXP4	80.5846	-0.355708	0.234591	-1.51629	0.129447	0.99613	41546426	41602384	chr6
ENSG00000141068	KSR1	365.828	-0.297389	0.196176	-1.51593	0.129537	0.99613	27456470	27626438	chr17
ENSG00000276728	AC142472.1	15.5288	-0.887083	0.585317	-1.51556	0.12963	0.99613	45146730	45148470	chr17
ENSG00000183019	MCEMP1	163.689	0.649951	0.428926	1.5153	0.129697	0.99613	7676628	7679826	chr19
ENSG00000124784	RIOK1	129.813	0.285661	0.188589	1.51473	0.12984	0.99613	7389793	7418037	chr6
ENSG00000272269	AL138724.1	6.46692	1.38356	0.913528	1.51452	0.129893	0.99613	17706257	17707344	chr6
ENSG00000156873	PHKG2	489.308	-0.229779	0.15176	-1.5141	0.130002	0.99613	30748293	30761176	chr16
ENSG00000124541	RRP36	259.277	0.236032	0.155922	1.51378	0.130082	0.99613	43021623	43034156	chr6
ENSG00000102753	KPNA3	213.891	0.435517	0.287843	1.51304	0.13027	0.99613	49699320	49792682	chr13
ENSG00000182985	CADM1	13.9394	1.12613	0.744429	1.51274	0.130346	0.99613	115169218	115504957	chr11
ENSG00000142039	CCDC97	509.746	-0.217897	0.144054	-1.51261	0.130379	0.99613	41310172	41324873	chr19
ENSG00000164002	EXO5	28.5475	0.644258	0.425974	1.51243	0.130423	0.99613	40508741	40516556	chr1
ENSG00000101146	RAE1	223.289	-0.236256	0.156217	-1.51236	0.130443	0.99613	57351223	57379211	chr20
ENSG00000125818	PSMF1	1217.41	-0.346431	0.229094	-1.51218	0.130488	0.99613	1113240	1189415	chr20
ENSG00000157933	SKI	423.863	-0.287018	0.189844	-1.51186	0.13057	0.99613	2228319	2310213	chr1
ENSG00000167395	ZNF646	424.514	-0.24342	0.161187	-1.51017	0.130999	0.99613	31074422	31084196	chr16
ENSG00000274471	AC242376.2	11.6234	-1.18125	0.782304	-1.50997	0.131052	0.99613	23309607	23314566	chr15
ENSG00000214160	ALG3	238.822	-0.269451	0.178453	-1.50993	0.131062	0.99613	184242301	184249548	chr3
ENSG00000146826	MAP11	719.834	-0.20646	0.136752	-1.50974	0.13111	0.99613	100154420	100158723	chr7
ENSG00000160972	PPP1R16A	63.6025	-0.390978	0.258996	-1.50959	0.131148	0.99613	144477969	144502121	chr8
ENSG00000162735	PEX19	268.551	-0.239902	0.159094	-1.50793	0.131573	0.99613	160276812	160286348	chr1
ENSG00000166947	EPB42	236.83	-0.771452	0.511623	-1.50785	0.131592	0.99613	43197227	43221125	chr15
ENSG00000136108	CKAP2	96.3433	0.478287	0.31722	1.50774	0.13162	0.99613	52455429	52476628	chr13
ENSG00000204564	C6orf136	100.039	-0.297216	0.197145	-1.5076	0.131657	0.99613	30647039	30653210	chr6
ENSG00000247679	AC139795.2	167.624	0.282049	0.187091	1.50755	0.131671	0.99613	177611240	177619754	chr5
ENSG00000211642	IGLV10-54	15.6768	-1.73539	1.15164	-1.50688	0.131841	0.99613	22038643	22215270	chr22
ENSG00000270084	GAS5-AS1	6.01313	-1.63068	1.08221	-1.5068	0.131862	0.99613	173862473	173863941	chr1
ENSG00000165821	SALL2	18.4391	0.927534	0.615625	1.50666	0.131899	0.99613	21521080	21537216	chr14
ENSG00000254635	WAC-AS1	190.301	0.270063	0.179249	1.50663	0.131905	0.99613	28522652	28533066	chr10
ENSG00000112659	CUL9	398.863	-0.227335	0.150899	-1.50654	0.131929	0.99613	43182184	43224587	chr6
ENSG00000164105	SAP30	26.949	0.793854	0.526945	1.50652	0.131933	0.99613	173369969	173377532	chr4
ENSG00000100526	CDKN3	7.74906	1.66959	1.10836	1.50636	0.131975	0.99613	54396849	54420218	chr14
ENSG00000135521	LTV1	76.8946	0.488351	0.324236	1.50616	0.132026	0.99613	143843338	143863812	chr6
ENSG00000230330	HMGN2P3	1.17433	-1.35952	0.902884	-1.50575	0.132131	0.99613	26032539	26032811	chr16
ENSG00000287839	AL353807.5	33.9607	0.706329	0.469123	1.50564	0.13216	0.99613	155626757	155637604	chr1
ENSG00000143416	SELENBP1	619.18	-0.798541	0.530419	-1.50549	0.132198	0.99613	151364304	151372707	chr1
ENSG00000106459	NRF1	180.708	0.252466	0.167717	1.50531	0.132246	0.99613	129611720	129757082	chr7
ENSG00000198522	GPN1	188.565	0.260648	0.173345	1.50364	0.132675	0.99613	27628247	27651508	chr2
ENSG00000270379	HEATR9	18.3614	1.15813	0.770386	1.50332	0.132757	0.99613	35854946	35868891	chr17
ENSG00000162512	SDC3	25.2086	-0.929022	0.61829	-1.50257	0.132951	0.99613	30869466	30908758	chr1
ENSG00000187838	PLSCR3	8.77568	-1.2821	0.853337	-1.50246	0.132979	0.99613	7389727	7394842	chr17
ENSG00000068654	POLR1A	134.59	0.284929	0.189672	1.50222	0.13304	0.99613	86020216	86106155	chr2
ENSG00000112195	TREML2	619.767	-0.250209	0.166569	-1.50213	0.133063	0.99613	41189749	41201149	chr6
ENSG00000148660	CAMK2G	1203.55	-0.181349	0.120735	-1.50204	0.133086	0.99613	73812501	73874591	chr10
ENSG00000122034	GTF3A	878.111	0.246447	0.164134	1.5015	0.133226	0.99613	27424619	27435823	chr13
ENSG00000178852	EFCAB13	37.9973	0.627098	0.417682	1.50138	0.133258	0.99613	47323290	47441312	chr17
ENSG00000153786	ZDHHC7	930.55	-0.198998	0.132552	-1.50129	0.133282	0.99613	84974181	85011535	chr16
ENSG00000113649	TCERG1	276.446	0.31158	0.207593	1.50092	0.133376	0.99613	146447311	146511961	chr5
ENSG00000171643	S100Z	35.5296	0.670556	0.446814	1.50075	0.133421	0.99613	76850001	76921650	chr5
ENSG00000100151	PICK1	155.243	-0.266338	0.177474	-1.50072	0.133427	0.99613	38056311	38075701	chr22
ENSG00000147679	UTP23	144.002	-0.352474	0.234927	-1.50035	0.133523	0.99613	116766505	116849463	chr8
ENSG00000133317	LGALS12	105.801	-0.638045	0.425375	-1.49996	0.133625	0.99613	63506084	63516774	chr11
ENSG00000280378	AL353898.3	15.3567	1.03018	0.686913	1.49973	0.133684	0.99613	54033126	54034880	chr1
ENSG00000211694	TRGV10	27.0419	0.945747	0.630648	1.49964	0.133707	0.99613	38299811	38300322	chr7
ENSG00000154719	MRPL39	60.4524	0.556187	0.370906	1.49954	0.133735	0.99613	25585656	25607517	chr21
ENSG00000167005	NUDT21	308.228	0.404714	0.269935	1.4993	0.133795	0.99613	56429133	56452199	chr16
ENSG00000167106	FAM102A	1519.27	-0.211391	0.141001	-1.49922	0.133817	0.99613	127940582	127980989	chr9
ENSG00000272825	AL844908.1	34.3192	0.574975	0.383534	1.49915	0.133835	0.99613	44936303	44936954	chr21
ENSG00000111666	CHPT1	255.661	-0.315271	0.210334	-1.49891	0.133898	0.99613	101696947	101744140	chr12
ENSG00000168016	TRANK1	1177.01	-0.23487	0.156698	-1.49887	0.133906	0.99613	36826820	36945098	chr3
ENSG00000183918	SH2D1A	226.696	0.633289	0.422586	1.4986	0.133977	0.99613	124227868	124373197	chrX
ENSG00000166925	TSC22D4	1330.38	-0.238567	0.159218	-1.49837	0.134037	0.99613	100463359	100479232	chr7
ENSG00000163930	BAP1	799.002	-0.158712	0.105936	-1.49819	0.134084	0.99613	52401008	52410008	chr3
ENSG00000168528	SERINC2	25.1505	-1.00451	0.670536	-1.49807	0.134114	0.99613	31409565	31434680	chr1
ENSG00000121858	TNFSF10	1374.17	0.255777	0.170742	1.49803	0.134124	0.99613	172505508	172523475	chr3
ENSG00000214717	ZBED1	416.843	-0.246343	0.16449	-1.49762	0.134233	0.99613	2486414	2500976	chrX
ENSG00000143106	PSMA5	677.459	0.167338	0.111761	1.49727	0.134322	0.99613	109399042	109426448	chr1
ENSG00000167034	NKX3-1	66.9612	1.20485	0.804753	1.49717	0.134349	0.99613	23678697	23682938	chr8
ENSG00000177733	HNRNPA0	583.736	-0.208632	0.139354	-1.49713	0.134359	0.99613	137745651	137754376	chr5
ENSG00000096401	CDC5L	280.873	0.238428	0.159257	1.49713	0.134361	0.99613	44387706	44450425	chr6
ENSG00000105397	TYK2	2411.81	-0.182325	0.121794	-1.49699	0.134396	0.99613	10350529	10380676	chr19
ENSG00000229677	AC018644.1	33.2974	0.742391	0.495924	1.49698	0.134397	0.99613	139049456	139050006	chr7
ENSG00000127022	CANX	1478.63	0.254416	0.17	1.49656	0.134507	0.99613	179678628	179731641	chr5
ENSG00000180917	CMTR2	215.606	0.503073	0.336157	1.49654	0.134513	0.99613	71281389	71289715	chr16
ENSG00000112137	PHACTR1	194.43	-0.265926	0.177705	-1.49645	0.134537	0.99613	12716805	13290484	chr6
ENSG00000100284	TOM1	711.024	-0.299298	0.20007	-1.49597	0.134662	0.99613	35299275	35347992	chr22
ENSG00000164941	INTS8	282.725	0.279809	0.187061	1.49582	0.134701	0.99613	94813311	94881746	chr8
ENSG00000053770	AP5M1	267.028	0.33794	0.225952	1.49563	0.134751	0.99613	57268924	57298742	chr14
ENSG00000136710	CCDC115	340.326	-0.177239	0.118577	-1.49471	0.134989	0.99613	130337933	130342699	chr2
ENSG00000104897	SF3A2	497.045	-0.296675	0.198548	-1.49422	0.135118	0.99613	2236824	2248655	chr19
ENSG00000173327	MAP3K11	1791.38	-0.251954	0.168666	-1.4938	0.135227	0.99613	65597756	65615382	chr11
ENSG00000106003	LFNG	1610.29	-0.1954	0.130841	-1.49341	0.135329	0.99613	2512529	2529177	chr7
ENSG00000196455	PIK3R4	123.985	-0.36953	0.247456	-1.49331	0.135355	0.99613	130678934	130746829	chr3
ENSG00000263961	RHEX	8.3137	-1.50194	1.0058	-1.49327	0.135365	0.99613	206053173	206102449	chr1
ENSG00000172578	KLHL6	399.539	-0.20739	0.138887	-1.49323	0.135376	0.99613	183487551	183555706	chr3
ENSG00000245573	BDNF-AS	9.9447	1.12179	0.75132	1.49309	0.135413	0.99613	27506830	27698231	chr11
ENSG00000261172	AC133919.2	23.2137	-1.12948	0.756721	-1.4926	0.135542	0.99613	90110574	90168225	chr16
ENSG00000138376	BARD1	42.3506	0.809686	0.542517	1.49246	0.135578	0.99613	214725646	214809683	chr2
ENSG00000248275	TRIM52-AS1	115.145	-0.426137	0.28553	-1.49244	0.135583	0.99613	181261169	181272307	chr5
ENSG00000225697	SLC26A6	227.714	-0.282052	0.188989	-1.49243	0.135587	0.99613	48625723	48635493	chr3
ENSG00000105323	HNRNPUL1	1212.28	-0.270488	0.181253	-1.49232	0.135615	0.99613	41262496	41307598	chr19
ENSG00000171174	RBKS	15.4423	1.11789	0.749348	1.49182	0.135746	0.99613	27781379	27890681	chr2
ENSG00000178860	MSC	17.5129	0.928442	0.62247	1.49155	0.135818	0.99613	71841549	71844468	chr8
ENSG00000186074	CD300LF	621.025	-0.237518	0.159346	-1.49059	0.13607	0.99613	74694311	74712978	chr17
ENSG00000117632	STMN1	308.853	0.28692	0.192497	1.49051	0.136089	0.99613	25884181	25906991	chr1
ENSG00000172322	CLEC12A	1005.21	0.687213	0.461115	1.49033	0.136137	0.99613	9951316	9995694	chr12
ENSG00000141526	SLC16A3	1650.06	-0.271296	0.182058	-1.49016	0.136182	0.99613	82228397	82261129	chr17
ENSG00000137501	SYTL2	177.155	0.347341	0.233281	1.48894	0.136503	0.99613	85694224	85811159	chr11
ENSG00000138678	GPAT3	207.587	-0.379933	0.255267	-1.48837	0.136653	0.99613	83535914	83605875	chr4
ENSG00000160185	UBASH3A	293.16	-0.265144	0.178174	-1.48812	0.13672	0.99613	42403447	42447684	chr21
ENSG00000168329	CX3CR1	1162.48	0.259713	0.174531	1.48806	0.136734	0.99613	39263494	39281735	chr3
ENSG00000214748	AL355309.1	7.85891	-1.10083	0.739826	-1.48795	0.136763	0.99613	137324972	137325049	chrX
ENSG00000105767	CADM4	28.961	-0.865442	0.581691	-1.4878	0.136803	0.99613	43622368	43639850	chr19
ENSG00000105383	CD33	445.441	0.220992	0.148582	1.48735	0.136924	0.99613	51225064	51243860	chr19
ENSG00000087095	NLK	84.4019	0.358456	0.241047	1.48708	0.136994	0.99613	28041737	28196381	chr17
ENSG00000204351	SKIV2L	618.697	-0.209763	0.1411	-1.48662	0.137115	0.99613	31959117	31969751	chr6
ENSG00000279198	AC008894.3	5.46196	1.6506	1.11052	1.48634	0.13719	0.99613	16074293	16077395	chr19
ENSG00000129219	PLD2	161.198	0.259218	0.174413	1.48623	0.137219	0.99613	4807152	4823434	chr17
ENSG00000076641	PAG1	814.505	0.294266	0.198056	1.48577	0.137339	0.99613	80967810	81112068	chr8
ENSG00000104881	PPP1R13L	26.9909	-0.639466	0.430476	-1.48549	0.137415	0.99613	45379638	45406349	chr19
ENSG00000155330	C16orf87	35.5538	0.78006	0.52514	1.48543	0.137429	0.99613	46796603	46831180	chr16
ENSG00000198856	OSTC	250.358	0.511305	0.344238	1.48532	0.137458	0.99613	108650585	108667820	chr4
ENSG00000178057	NDUFAF3	296.071	-0.331229	0.223008	-1.48528	0.137469	0.99613	49020459	49023495	chr3
ENSG00000171806	METTL18	41.6619	0.916359	0.616974	1.48525	0.137478	0.99613	169792529	169794963	chr1
ENSG00000100288	CHKB	35.6426	-0.607018	0.408741	-1.48509	0.137519	0.99613	50578949	50601455	chr22
ENSG00000234608	MAPKAPK5-AS1	179.494	0.318399	0.214418	1.48494	0.137558	0.99613	111839764	111842902	chr12
ENSG00000182628	SKA2	64.7537	0.522058	0.351651	1.48459	0.137652	0.99613	59109857	59155260	chr17
ENSG00000005059	MCUB	483.996	0.265474	0.178829	1.48452	0.137672	0.99613	109560209	109688719	chr4
ENSG00000230076	RPL10P6	23.3048	-0.743004	0.50056	-1.48435	0.137717	0.99613	214847128	214847445	chr2
ENSG00000005339	CREBBP	692.331	-0.265655	0.17905	-1.48369	0.137891	0.99613	3725054	3880726	chr16
ENSG00000003509	NDUFAF7	102.576	0.403329	0.27185	1.48364	0.137903	0.99613	37231631	37253403	chr2
ENSG00000232442	MHENCR	218.029	-0.272578	0.183735	-1.48354	0.137931	0.99613	63627227	63628824	chr20
ENSG00000181274	FRAT2	2376.34	-0.227269	0.153201	-1.48346	0.137951	0.99613	97332497	97334709	chr10
ENSG00000104852	SNRNP70	3439.76	-0.184835	0.1246	-1.48343	0.137961	0.99613	49085419	49108605	chr19
ENSG00000101558	VAPA	902.294	0.171092	0.11534	1.48337	0.137977	0.99613	9914002	9960021	chr18
ENSG00000174903	RAB1B	916.848	-0.26273	0.177142	-1.48316	0.138031	0.99613	66268590	66277492	chr11
ENSG00000279792	AC015909.5	14.9332	0.925901	0.624326	1.48304	0.138064	0.99613	50362967	50365232	chr17
ENSG00000120800	UTP20	71.5234	0.44549	0.300505	1.48247	0.138215	0.99613	101280105	101386618	chr12
ENSG00000235043	TECRP1	1.84948	-1.52203	1.02685	-1.48222	0.138281	0.99613	86949669	86950113	chr4
ENSG00000115234	SNX17	1211.13	-0.205123	0.138391	-1.4822	0.138288	0.99613	27370496	27377535	chr2
ENSG00000104783	KCNN4	198.343	0.307847	0.207697	1.4822	0.138288	0.99613	43766533	43781257	chr19
ENSG00000139921	TMX1	266.352	0.571532	0.385659	1.48196	0.13835	0.99613	51240162	51257655	chr14
ENSG00000171045	TSNARE1	108.103	-0.3588	0.242205	-1.48139	0.138503	0.99613	142212080	142403182	chr8
ENSG00000153283	CD96	871.474	0.192102	0.129705	1.48106	0.13859	0.99613	111292719	111665750	chr3
ENSG00000167548	KMT2D	714.478	-0.239605	0.161783	-1.48103	0.138598	0.99613	49018975	49059774	chr12
ENSG00000013573	DDX11	163.482	-0.617132	0.41671	-1.48096	0.138617	0.99613	31073860	31104799	chr12
ENSG00000161381	PLXDC1	213.265	-0.325582	0.219865	-1.48083	0.138652	0.99613	39063313	39154394	chr17
ENSG00000164414	SLC35A1	95.8502	0.623353	0.420949	1.48083	0.138653	0.99613	87470623	87512336	chr6
ENSG00000154001	PPP2R5E	276.933	0.351554	0.237449	1.48054	0.138728	0.99613	63371364	63543377	chr14
ENSG00000164209	SLC25A46	237.534	0.539948	0.364734	1.48039	0.138769	0.99613	110738136	110765161	chr5
ENSG00000266173	STRADA	228.753	-0.278009	0.187824	-1.48016	0.13883	0.99613	63682336	63741986	chr17
ENSG00000250361	GYPB	22.5064	-1.39341	0.9415	-1.47999	0.138876	0.99613	143996104	144019345	chr4
ENSG00000137547	MRPL15	119.84	0.452319	0.30563	1.47996	0.138885	0.99613	54135210	54147901	chr8
ENSG00000196218	RYR1	24.6661	0.654788	0.442455	1.4799	0.1389	0.99613	38433699	38587564	chr19
ENSG00000255237	AC138230.1	4.25806	1.70421	1.15157	1.47989	0.138902	0.99613	462930	463899	chr11
ENSG00000133606	MKRN1	1809.66	-0.273495	0.184814	-1.47984	0.138915	0.99613	140453033	140479536	chr7
ENSG00000255026	AC136475.3	277.242	-0.31788	0.214846	-1.47957	0.138987	0.99613	287305	288987	chr11
ENSG00000179598	PLD6	36.3736	0.627626	0.424201	1.47955	0.138993	0.99613	17200995	17206333	chr17
ENSG00000148773	MKI67	53.3728	0.820413	0.554577	1.47935	0.139048	0.99613	128096659	128126423	chr10
ENSG00000245060	LINC00847	82.1891	0.548538	0.370801	1.47933	0.139052	0.99613	180830326	180839742	chr5
ENSG00000105171	POP4	201.572	0.223132	0.150856	1.4791	0.139113	0.99613	29606283	29617237	chr19
ENSG00000107263	RAPGEF1	1225.17	-0.184104	0.124491	-1.47886	0.139178	0.99613	131576770	131740074	chr9
ENSG00000180549	FUT7	282.067	-0.407107	0.275296	-1.4788	0.139194	0.99613	137030174	137033010	chr9
ENSG00000178803	ADORA2A-AS1	10.8311	-1.42963	0.966844	-1.47865	0.139233	0.99613	24429206	24495074	chr22
ENSG00000162496	DHRS3	198.198	-0.307664	0.2081	-1.47844	0.139289	0.99613	12567910	12618210	chr1
ENSG00000267855	NDUFA7	7.93426	-1.38191	0.935057	-1.47789	0.139438	0.99613	8308768	8321396	chr19
ENSG00000173611	SCAI	102.137	0.423895	0.286833	1.47785	0.139448	0.99613	124942608	125143506	chr9
ENSG00000117395	EBNA1BP2	180.257	0.234974	0.159045	1.4774	0.139568	0.99613	43164175	43270936	chr1
ENSG00000171603	CLSTN1	426.13	-0.277384	0.187803	-1.47699	0.139678	0.99613	9729026	9824526	chr1
ENSG00000058866	DGKG	50.8598	-0.488994	0.33108	-1.47697	0.139685	0.99613	186105668	186362234	chr3
ENSG00000164252	AGGF1	99.6334	0.490033	0.331982	1.47608	0.139921	0.99613	77029251	77065234	chr5
ENSG00000164610	RP9	61.3274	0.454026	0.307606	1.476	0.139944	0.99613	33094797	33109404	chr7
ENSG00000106399	RPA3	87.3841	0.419913	0.284551	1.47571	0.140023	0.99613	7636518	7718607	chr7
ENSG00000198055	GRK6	2300.01	-0.182408	0.123611	-1.47565	0.140037	0.99613	177403204	177442901	chr5
ENSG00000136161	RCBTB2	378.802	0.293495	0.198929	1.47538	0.140111	0.99613	48488959	48533256	chr13
ENSG00000175581	MRPL48	110.424	0.390664	0.264829	1.47515	0.140171	0.99613	73787316	73865133	chr11
ENSG00000130830	MPP1	964.796	-0.40513	0.274725	-1.47467	0.1403	0.99613	154778684	154821007	chrX
ENSG00000142675	CNKSR1	30.9375	0.775647	0.526146	1.47421	0.140426	0.99613	26177484	26189884	chr1
ENSG00000240505	TNFRSF13B	46.2131	0.651606	0.44207	1.47399	0.140485	0.99613	16929816	16972118	chr17
ENSG00000093144	ECHDC1	351.928	0.37373	0.25355	1.47399	0.140485	0.99613	127288712	127343609	chr6
ENSG00000131653	TRAF7	414.765	-0.202632	0.137481	-1.47389	0.140511	0.99613	2155698	2178129	chr16
ENSG00000258472	AC005726.1	38.0034	0.652619	0.442833	1.47374	0.140553	0.99613	28455752	28614197	chr17
ENSG00000265206	AC004687.1	721.05	-0.318101	0.215848	-1.47373	0.140555	0.99613	58330884	58332508	chr17
ENSG00000196642	RABL6	646.708	-0.238409	0.161827	-1.47323	0.140689	0.99613	136807943	136841187	chr9
ENSG00000146067	FAM193B	1179.96	-0.179673	0.121968	-1.47312	0.140719	0.99613	177519789	177554563	chr5
ENSG00000013306	SLC25A39	8449.68	-0.652872	0.443319	-1.47269	0.140834	0.99613	44319625	44324870	chr17
ENSG00000100280	AP1B1	667.753	-0.233158	0.158328	-1.47262	0.140853	0.99613	29327680	29423179	chr22
ENSG00000099282	TSPAN15	17.479	-1.02708	0.69765	-1.4722	0.140966	0.99613	69451465	69507666	chr10
ENSG00000282100	HSP90AB4P	13.8475	-1.29009	0.876366	-1.47209	0.140996	0.99613	58691106	58693125	chr15
ENSG00000205903	ZNF316	912.471	-0.21916	0.14889	-1.47196	0.141031	0.99613	6637318	6658279	chr7
ENSG00000184675	AMER1	33.5919	-0.61954	0.420896	-1.47196	0.141032	0.99613	64185117	64205708	chrX
ENSG00000178764	ZHX2	261.219	-0.214102	0.145507	-1.47143	0.141176	0.99613	122781655	122974510	chr8
ENSG00000100075	SLC25A1	283.635	-0.280565	0.19071	-1.47116	0.141248	0.99613	19175581	19178739	chr22
ENSG00000213626	LBH	1924.28	-0.160334	0.109007	-1.47087	0.141328	0.99613	30231534	30323730	chr2
ENSG00000239282	CASTOR1	6.06367	1.61463	1.09812	1.47036	0.141464	0.99613	30285117	30289627	chr22
ENSG00000143570	SLC39A1	5.39468	1.55386	1.05694	1.47015	0.141521	0.99613	153959099	153968184	chr1
ENSG00000117010	ZNF684	17.2372	0.908795	0.618333	1.46975	0.141629	0.99613	40531573	40548167	chr1
ENSG00000247556	OIP5-AS1	960.255	0.209671	0.142664	1.46969	0.141647	0.99613	41283990	41309737	chr15
ENSG00000081386	ZNF510	77.0635	0.543899	0.370105	1.46958	0.141676	0.99613	96755865	96778129	chr9
ENSG00000237984	PTENP1	1.76691	-1.61879	1.10155	-1.46956	0.141682	0.99613	33673504	33677499	chr9
ENSG00000171476	HOPX	203.912	0.421854	0.287098	1.46937	0.141732	0.99613	56647988	56681899	chr4
ENSG00000269821	KCNQ1OT1	158.397	-0.22991	0.156473	-1.46932	0.141745	0.99613	2608328	2699994	chr11
ENSG00000266714	MYO15B	1648.61	-0.254891	0.173548	-1.4687	0.141914	0.99613	75588058	75626849	chr17
ENSG00000133063	CHIT1	17.7813	1.20391	0.820139	1.46794	0.142122	0.99613	203212827	203273641	chr1
ENSG00000205710	C17orf107	4.86254	-1.72054	1.17212	-1.46789	0.142134	0.99613	4899418	4902934	chr17
ENSG00000087086	FTL	32267.6	-0.363026	0.247351	-1.46766	0.142198	0.99613	48965309	48966879	chr19
ENSG00000150316	CWC15	195.73	0.316736	0.215863	1.4673	0.142294	0.99613	94962620	94973586	chr11
ENSG00000152439	ZNF773	61.3157	0.447549	0.305091	1.46693	0.142394	0.99613	57499915	57518404	chr19
ENSG00000267288	AC138150.2	9.04552	-1.52659	1.04095	-1.46654	0.142502	0.99613	45168800	45171584	chr17
ENSG00000137776	SLTM	924.898	0.179469	0.122385	1.46643	0.142531	0.99613	58879050	58933679	chr15
ENSG00000162585	FAAP20	372.87	-0.236083	0.160992	-1.46643	0.142532	0.99613	2184461	2212720	chr1
ENSG00000186469	GNG2	827.225	0.274941	0.187562	1.46587	0.142685	0.99613	51826195	51979342	chr14
ENSG00000120896	SORBS3	193.887	-0.295416	0.201536	-1.46582	0.142697	0.99613	22544986	22575788	chr8
ENSG00000182150	ERCC6L2	146.441	0.355115	0.242288	1.46568	0.142737	0.99613	95871264	96121154	chr9
ENSG00000232388	SMIM26	91.7601	0.362804	0.247536	1.46566	0.142741	0.99613	18567347	18569563	chr20
ENSG00000177602	HASPIN	6.4572	1.58986	1.08526	1.46496	0.142931	0.99613	3723903	3726699	chr17
ENSG00000198346	ZNF813	88.0154	0.448219	0.305999	1.46477	0.142983	0.99613	53467733	53496255	chr19
ENSG00000198169	ZNF251	73.4183	0.4692	0.320429	1.46428	0.143116	0.99613	144720907	144756417	chr8
ENSG00000204977	TRIM13	320.085	0.275987	0.18849	1.4642	0.143139	0.99613	49995888	50020481	chr13
ENSG00000244625	MIATNB	163.147	-0.325147	0.222086	-1.46406	0.143179	0.99613	26672747	26780893	chr22
ENSG00000126351	THRA	181.125	-0.307743	0.210204	-1.46402	0.143188	0.99613	40058290	40093867	chr17
ENSG00000120159	CAAP1	76.3017	0.567803	0.387842	1.46401	0.143192	0.99613	26840685	26892803	chr9
[truncated: 15,055 more rows]

## Sheet: 5. DMR-DEG_rightjoined
ENS_ID	Gene_Name	baseMean	log2FoldChange	Direction DEG	lfcSE	stat	pvalue	padj	chr	start (hg38)	end (hg38)	Stouffer	Gene_Name (hg19)	Direction DMR	chr	start (hg19)	end (hg19)	Feature (hg19)	Significancy
ENSG00000151474	FRMD4A	38.0283	0.105687	up	0.398777	0.265029	0.790987	0.998828	chr10	13643706	14462142	7.1428e-06	FRMD4A	HYPER	chr10	14372431	14372913	Genebody-HYPER-up	DMR
ENSG00000136286	MYO1G	2746.13	-0.0787501	down	0.141939	-0.554817	0.57902	0.99613	chr7	44962662	44979088	2.48297e-05	MYO1G	HYPER	chr7	45002112	45002919	1stExon-HYPO-up	DMR
ENSG00000159842	ABR	886.867	-0.301991	down	0.133377	-2.26419	0.0235626	0.99613	chr17	1003518	1229738	3.56534e-05	ABR	HYPER	chr17	1133546	1133706	Promoter-HYPER-down	DMR/DEG*
ENSG00000102755	FLT1	12.0168	-0.0400222	down	0.871688	-0.0459135	0.963379	0.998828	chr13	28300346	28495145	0.00216948	FLT1	HYPER	chr13	29069888	29070056	Promoter-HYPER-down	DMR
ENSG00000255112	CHMP1B	525.811	0.135937	up	0.199751	0.680535	0.496166	0.99613	chr18	11851396	11854449	0.00303641	GNAL,CHMP1B	HYPER	chr18	11850139	11850153	1stExon-HYPO-up	DMR
ENSG00000141404	GNAL	50.2742	0.670856	up	0.33007	2.03247	0.0421062	0.99613	chr18	11689264	11885685	0.00303641	GNAL,CHMP1B	HYPER	chr18	11850139	11850153	1stExon-HYPO-up	DMR/DEG*
ENSG00000167523	SPATA33	31.4578	-0.503348	down	0.47231	-1.06572	0.286552	0.99613	chr16	89657802	89671272	0.00403375	CHMP1A,SPATA33	HYPO	chr16	89723193	89723364	1stExon-HYPO-down	DMR
ENSG00000131165	CHMP1A	1039.63	-0.148895	down	0.147439	-1.00988	0.312553	0.99613	chr16	89644435	89657721	0.00403375	CHMP1A,SPATA33	HYPO	chr16	89723193	89723364	1stExon-HYPO-down	DMR
ENSG00000132432	SEC61G	152.371	0.525231	up	0.234913	2.23585	0.0253615	0.99613	chr7	54752250	54759974	0.00450232	SEC61G	HYPO	chr7	54827528	54827677	1stExon-HYPO-up	DMR/DEG*
ENSG00000169813	HNRNPF	1289.5	0.107052	up	0.119125	0.898655	0.368836	0.99613	chr10	43385617	43409166	0.00468264	HNRNPF	HYPO	chr10	43891459	43892075	Genebody-HYPO-up	DMR
ENSG00000178860	MSC	17.5129	0.928442	up	0.62247	1.49155	0.135818	0.99613	chr8	71841549	71844468	0.00579576	MSC	HYPER	chr8	72758461	72758701	1stExon-HYPO-up	DMR
ENSG00000146122	DAAM2	21.6816	-1.92677	down	1.00189	-1.92314	0.0544623	0.99613	chr6	39792298	39904877	0.00598823	DAAM2	HYPER	chr6	39761304	39761595	1stExon-HYPER-down	DMR
ENSG00000163013	FBXO41	227.48	0.0617597	up	0.162932	0.379052	0.704649	0.996764	chr2	73254682	73284431	0.00723579	FBXO41	HYPER	chr2	73495839	73496203	1stExon-HYPER-up	DMR
ENSG00000106105	GARS	318.819	-0.166236	down	0.170401	-0.975561	0.329282	0.99613	chr7	30594838	30634033	0.0079148	GARS	HYPO	chr7	30635214	30636176	1stExon-HYPO-up	DMR
ENSG00000118298	CA14	13.2172	-0.770938	down	0.767899	-1.00396	0.315399	0.99613	chr1	150257251	150265078	0.00930077	CA14	HYPER	chr1	150229143	150230233	1stExon-HYPO-up	DMR
ENSG00000180509	KCNE1	79.3332	-0.36256	down	0.340229	-1.06564	0.286588	0.99613	chr21	34446688	34512210	0.0099636	KCNE1	HYPO	chr21	35831871	35832364	Genebody-HYPO-down	DMR
ENSG00000106565	TMEM176B	509.763	-0.305425	down	0.688955	-0.443316	0.657537	0.99613	chr7	150791285	150801360	0.0102687	TMEM176B,TMEM176A	HYPER	chr7	150497065	150497077	1stExon-HYPER-down	DMR
ENSG00000002933	TMEM176A	246.128	0.0330433	up	0.699615	0.0472306	0.962329	0.998828	chr7	150800403	150805118	0.0102687	TMEM176B,TMEM176A	HYPER	chr7	150497065	150497077	1stExon-HYPER-down	DMR
ENSG00000173040	EVC2	6.04436	-0.427518	down	1.16167	-0.368019	0.712859	0.998219	chr4	5542772	5709548	0.0115379	EVC2,EVC	HYPER	chr4	5710761	5711301	Promoter-HYPER-up	DMR
ENSG00000171680	PLEKHG5	28.7945	-0.238592	down	0.439505	-0.542864	0.587223	0.99613	chr1	6466092	6520061	0.0135809	PLEKHG5	HYPER	chr1	6531152	6531813	Genebody-HYPER-down	DMR
ENSG00000189144	ZNF573	17.8001	0.0124805	up	0.561124	0.022242	0.982255	0.998828	chr19	37735833	37817300	0.0151243	ZNF573	HYPER	chr19	38281047	38281559	1stExon-HYPO-up	DMR
ENSG00000091622	PITPNM3	5.26243	0.800035	up	1.07358	0.745204	0.456148	0.99613	chr17	6451263	6556555	0.0263815	PITPNM3	HYPER	chr17	6358363	6358599	Genebody-HYPER-up	DMR
ENSG00000157911	PEX10	38.2685	0.389029	up	0.497987	0.781203	0.434683	0.99613	chr1	2403964	2413797	0.0321158	PEX10	HYPO	chr1	2344979	2345152	1stExon-HYPO-up	DMR
ENSG00000181915	ADO	144.895	0.215449	up	0.284505	0.757277	0.448884	0.99613	chr10	62804857	62808483	0.0388889	ADO	HYPO	chr10	64565642	64565772	1stExon-HYPO-up	DMR
ENSG00000205138	SDHAF1	142.699	0.299161	up	0.236672	1.26403	0.206218	0.99613	chr19	35995199	35996315	0.0595265	SDHAF1	HYPO	chr19	36484731	36485360	Promoter-HYPO-up	NS
ENSG00000114942	EEF1B2	888.584	0.327658	up	0.380143	0.861933	0.388725	0.99613	chr2	206159585	206162928	0.0605382	NDUFS1,EEF1B2	HYPO	chr2	207025391	207025477	Promoter-HYPO-up	NS
ENSG00000023228	NDUFS1	263.686	-0.02801	down	0.155865	-0.179706	0.857383	0.998828	chr2	206114817	206159509	0.0605382	NDUFS1,EEF1B2	HYPO	chr2	207025391	207025477	Genebody-HYPO-down	NS
ENSG00000169564	PCBP1	144.75	-0.343851	down	0.213023	-1.61415	0.106494	0.99613	chr2	70087454	70089203	0.0657436	PCBP1-AS1,PCBP1	HYPO	chr2	70312492	70312615	Genebody-HYPO-down	NS
ENSG00000179818	PCBP1-AS1	463.612	-0.0170701	down	0.176444	-0.0967447	0.922929	0.998828	chr2	69962263	70103220	0.0657436	PCBP1-AS1,PCBP1	HYPO	chr2	70312492	70312615	Genebody-HYPO-down	NS
ENSG00000142733	MAP3K6	73.1294	-0.531483	down	0.261074	-2.03576	0.0417747	0.99613	chr1	27354067	27366961	0.0668664	MAP3K6	HYPER	chr1	27683139	27683501	Genebody-HYPER-down	DEG*
ENSG00000175084	DES	4.75273	0.196255	up	0.978477	0.200572	0.841034	0.998828	chr2	219418377	219426739	0.0818373	DES	HYPER	chr2	220282914	220283175	Promoter-HYPER-up	NS
ENSG00000154217	PITPNC1	556.259	-0.145654	down	0.117418	-1.24047	0.214802	0.99613	chr17	67377281	67697261	0.0879194	PITPNC1	HYPER	chr17	65471303	65471507	Genebody-HYPER-down	NS
ENSG00000067082	KLF6	2895.03	-0.110659	down	0.104613	-1.05779	0.290151	0.99613	chr10	3775996	3785281	0.109506	KLF6	HYPO	chr10	3824516	3824687	Genebody-HYPO-down	NS
ENSG00000128482	RNF112	6.98218	-0.122723	down	1.04741	-0.117168	0.906727	0.998828	chr17	19411125	19417276	0.132391	RNF112	HYPER	chr17	19314299	19314618	Promoter-HYPER-down	NS
ENSG00000132436	FIGNL1	30.9634	-0.10278	down	0.604173	-0.170116	0.864919	0.998828	chr7	50444128	50542535	0.143016	FIGNL1	HYPO	chr7	50518573	50518647	Promoter-HYPO-down	NS
ENSG00000226688	ENTPD1-AS1	54.4834	-0.194373	down	0.427517	-0.454656	0.649357	0.99613	chr10	95732976	96090250	0.145483	ENTPD1-AS1	HYPO	chr10	97850047	97850343	Promoter-HYPO-down	NS
ENSG00000149150	SLC43A1	97.1588	0.10336	up	0.195612	0.528391	0.597228	0.99613	chr11	57484534	57515780	0.146967	SLC43A1	HYPER	chr11	57267101	57267120	Genebody-HYPER-up	NS
ENSG00000213937	CLDN9	125.312	-0.612454	down	0.273148	-2.2422	0.0249483	0.99613	chr16	3012923	3014505	0.167446	CLDN9,CLDN6	HYPER	chr16	3062056	3062975	1stExon-HYPER-down	DEG*
ENSG00000182389	CACNB4	34.0541	-0.0679883	down	0.614436	-0.110652	0.911893	0.998828	chr2	151832768	152099475	0.217461	CACNB4	HYPER	chr2	152830189	152830665	Genebody-HYPER-down	NS
ENSG00000104635	SLC39A14	30.315	0.0970128	up	0.530037	0.18303	0.854774	0.998828	chr8	22367249	22434129	0.282803	SLC39A14	HYPER	chr8	22223985	22224126	Promoter-HYPER-up	NS
ENSG00000122786	CALD1	15.2074	-0.253294	down	0.765749	-0.33078	0.740811	0.998828	chr7	134744252	134970729	0.363112	CALD1	HYPER	chr7	134464123	134464411	1stExon-HYPER-down	NS
ENSG00000165476	REEP3	116.088	0.489863	up	0.442566	1.10687	0.26835	0.99613	chr10	63521401	63625128	0.447819	REEP3	HYPO	chr10	65280473	65280961	Promoter-HYPO-up	NS
ENSG00000204256	BRD2	1715.11	0.00963041	up	0.0890395	0.108159	0.91387	0.998828	chr6	32968594	32981505	0.576928	BRD2	HYPO	chr6	32942205	32942541	Genebody-HYPO-up	NS
ENSG00000176293	ZNF135	21.8868	0.354451	up	0.632907	0.560036	0.575455	0.99613	chr19	58059239	58086310	0.638707	ZNF135	HYPER	chr19	58570419	58570995	1stExon-HYPER-up	NS
ENSG00000103978	TMEM87A	255.141	0.0945257	up	0.171422	0.551422	0.581344	0.99613	chr15	42210452	42273663	0.739288	TMEM87A,GANC	HYPO	chr15	42566151	42566662	Promoter-HYPO-up	NS
ENSG00000214013	GANC	107.72	-0.0892167	down	0.228212	-0.390938	0.695843	0.99613	chr15	42273233	42356935	0.739288	TMEM87A,GANC	HYPO	chr15	42566151	42566662	Genebody-HYPO-down	NS
ENSG00000105996	HOXA2	11.8227	-0.683644	down	0.809637	-0.844383	0.398456	0.99613	chr7	27100354	27102686	0.776451	HOXA2,HOXA3	HYPO	chr7	27142275	27144302	Promoter-HYPO-down	NS
ENSG00000185033	SEMA4B	719.186	0.00156089	up	0.144429	0.0108073	0.991377	0.999433	chr15	90160604	90229679	0.922155	SEMA4B	HYPO	chr15	90727560	90728569	Promoter-HYPO-up	NS
ENSG00000198093	ZNF649	35.4139	0.437851	up	0.427335	1.02461	0.305548	0.99613	chr19	51889235	51905040	0.97737	ZNF577,ZNF649	HYPO	chr19	52391078	52391090	Promoter-HYPO-up	NS
ENSG00000161551	ZNF577	59.3114	0.40695	up	0.442894	0.918844	0.358177	0.99613	chr19	51804816	51890950	0.97737	ZNF577,ZNF649	HYPO	chr19	52391078	52391090	Genebody-HYPO-up	NS

## Sheet: 6. eQTMs
seqnames	start	end	width	strand	geneid	index	cor_coef	CI95_lower	CI95_upper	nCpGs	pval	DMR_feature	DMR_direction	DEG_direction
chr7	54827528	54827677	150	*	SEC61G	26	-0.436823	-0.69362	-0.146965	2	0.00229	Promoter	HYPO	HYPER
chr10	65280473	65280961	489	*	REEP3	100	-0.380016	-0.65179	-0.0507809	6	0.00369	Promoter	HYPO	HYPER
chr19	52391078	52391090	13	*	ZNF577	138	-0.340429	-0.478802	-0.174357	2	0.00833	1stExon	HYPO	HYPER
chr10	43891459	43892075	617	*	HNRNPF	30	-0.323564	-0.556505	-0.0172513	3	0.01554	Genbody	HYPO	HYPER
chr8	72758461	72758701	241	*	MSC	32	0.288313	-0.0226874	0.566584	2	0.01975	Promoter	HYPER	HYPER
chr19	36484731	36485360	630	*	SDHAF1	60	-0.279386	-0.573981	0.00726597	6	0.03122	Promoter	HYPO	HYPER
chr15	90727560	90728569	1010	*	SEMA4B	135	-0.294302	-0.512029	-0.0442214	11	0.05911
chr10	14372431	14372913	483	*	FRMD4A	6	0.209168	-0.0811829	0.457185	5	0.07018
chr16	89723193	89723364	172	*	CHMP1A	23	-0.23297	-0.536048	0.0263465	2	0.07331
chr2	73495839	73496203	365	*	FBXO41	36	0.240539	0.0319246	0.426712	3	0.08432
chr18	11850139	11850153	15	*	GNAL	20	0.215461	-0.0886076	0.471078	3	0.09767
chr19	52391078	52391090	13	*	ZNF649	140	-0.218027	-0.400095	-0.0314191	2	0.10385
chr11	57267101	57267120	20	*	SLC43A1	85	0.210731	-0.0688137	0.48157	2	0.11403
chr10	64565642	64565772	131	*	ADO	57	-0.192488	-0.441791	0.0737585	4	0.14643
chr7	45002112	45002919	808	*	MYO1G	8	0.17947	-0.0904123	0.387841	5	0.18214
chr17	65471303	65471507	205	*	PITPNC1	74	0.171184	-0.0532141	0.36875	5	0.19572
chr19	58570419	58570995	577	*	ZNF135	107	-0.172029	-0.375517	0.0680507	8	0.22176
chr17	1133546	1133706	161	*	ABR	9	0.156283	-0.0569488	0.363695	3	0.25709
chr2	207025391	207025477	87	*	NDUFS1	61	-0.152491	-0.38157	0.0801813	3	0.28234
chr7	27142275	27144302	2028	*	HOXA2	129	0.134224	-0.106557	0.334793	25	0.30892
chr7	30635214	30636176	963	*	GARS	38	-0.147125	-0.397009	0.194295	6	0.31193
chr2	70312492	70312615	124	*	PCBP1-AS1	66	0.159673	-0.0690532	0.336334	2	0.32062
chr1	6531152	6531813	662	*	PLEKHG5	47	-0.122874	-0.349464	0.143001	5	0.33788
chr10	97850047	97850343	297	*	ENTPD1-AS1	84	-0.102988	-0.325212	0.143716	4	0.38763
chr6	32942205	32942541	337	*	BRD2	105	-0.103883	-0.353557	0.147001	6	0.4229
chr1	2344979	2345152	174	*	PEX10	55	0.102768	-0.117703	0.3326	3	0.43035
chr10	3824516	3824687	172	*	KLF6	77	-0.108798	-0.394759	0.161165	3	0.43544
chr2	70312492	70312615	124	*	PCBP1	67	0.092649	-0.161472	0.330472	2	0.44728
chr2	152830189	152830665	477	*	CACNB4	90	-0.0993518	-0.348478	0.0794541	6	0.45422
chr7	150497065	150497077	13	*	TMEM176B	42	0.0908544	-0.168665	0.373895	2	0.47577
chr6	39761304	39761595	292	*	DAAM2	33	-0.0895636	-0.258966	0.086462	2	0.51243
chr7	150497065	150497077	13	*	TMEM176A	43	0.083504	-0.172733	0.345606	2	0.53024
chr2	220282914	220283175	262	*	DES	73	-0.0883879	-0.278717	0.130195	5	0.53284
chr1	27683139	27683501	363	*	MAP3K6	69	0.0676866	-0.211968	0.368626	5	0.56191
chr17	6358363	6358599	237	*	PITPNM3	52	0.0621628	-0.155312	0.237513	4	0.6118
chr1	150229143	150230233	1091	*	CA14	40	0.0524694	-0.180846	0.286289	6	0.6464
chr16	89723193	89723364	172	*	SPATA33	24	-0.0505491	-0.310206	0.28068	2	0.67348
chr18	11850139	11850153	15	*	CHMP1B	21	0.059122	-0.185114	0.332501	3	0.68353
chr19	38281047	38281559	513	*	ZNF573	48	-0.0382692	-0.214836	0.140675	5	0.75905
chr8	22223985	22224126	142	*	SLC39A14	95	0.0428528	-0.203779	0.384923	2	0.76779
chr17	19314299	19314618	320	*	RNF112	80	0.0438382	-0.168329	0.289444	6	0.77566
chr21	35831871	35832364	494	*	KCNE1	41	-0.0349768	-0.354952	0.257115	10	0.7865
chr15	42566151	42566662	512	*	GANC	127	-0.0355997	-0.239128	0.263421	10	0.7979
chr16	3062056	3062975	920	*	CLDN9	86	0.0330468	-0.262724	0.288894	9	0.81378
chr13	29069888	29070056	169	*	FLT1	17	0.0368837	-0.17722	0.295782	2	0.82278
chr2	207025391	207025477	87	*	EEF1B2	62	-0.026943	-0.379401	0.191494	3	0.84029
chr7	134464123	134464411	289	*	CALD1	99	-0.0181273	-0.295293	0.281047	6	0.90106
chr7	50518573	50518647	75	*	FIGNL1	83	0.00360506	-0.309802	0.300302	2	0.98056
chr15	42566151	42566662	512	*	TMEM87A	126	0.00314625	-0.230662	0.31713	10	0.98551
chr4	5710761	5711301	541	*	EVC2	44	-0.000286272	-0.257338	0.369263	3	0.99731
